# Supplementary material for: Experimentally validated design principles of heteroatom-doped-graphene-supported calcium single-atom materials for non-dissociative chemisorption solid-state hydrogen storage
Source: Nat Commun. 2024 Jan 31;15:928. doi: 10.1038/s41467-024-45082-9 (PMC10830568; doi:10.1038/s41467-024-45082-9)
Supplement: Supplementary file 3 — Source Data [file 41467_2024_45082_MOESM3_ESM.xlsx]

## Sheet: Fig.1b
Fig. 1b
Dopants	ΔE (eV)	ΔG(eV)	Optimal doped-graphene-supported Ca single atom structures with H2
C	-0.1127	0.2213	z-C-Ca (-H2)
B	-0.1416	0.1924	B=C-Ca (-H2)
P	-0.1436	0.1904	P-3C-Ca (-H2)
N	-0.1324	0.2016	py-N-Ca (-H2)
Sb	-0.1271	0.2069	py-Sb-Ca (-H2)
O	-0.216	0.118	py-O-Ca-H2)
Si	-0.1512	0.1828	a-Si-Ca (-H2)
S	-0.0959	0.2381	th-S-Ca (-H2)
F	-0.1146	0.2194	z-F-Ca (-H2)
Br	-0.1511	0.1829	a-Br-Ca (-H2)
I	-0.1501	0.1839	a-I-Ca (-H2)
Cl	-0.1797	0.1543	a-Cl-Ca (-H2)

## Sheet: Fig.1d
Fig. 1d
n or capacity	Gibbs free enery change (eV)
	z-C-Ca-H2	a-Si-Ca-H2	py-Sb-Ca-H2	py-O-Ca-H2	P_3C_Ca-H2	py_N_Ca_H2	B=C_Ca-H2	th-S_Ca-H2	a-Br-Ca-H2	a-Cl-Ca-H2	a-I-Ca-H2	z-F-Ca-H2
1	0.221286	0.182825	0.206875	0.117957	0.190351	0.201587	0.192371	0.23806	0.182876	0.154263	0.18389	0.219435
2	0.189662	0.179365	0.244149	0.163003	0.189396	0.278591	0.249483	0.263197	0.198304	0.172353	0.199937	0.18752
3	0.229157	0.17789	0.221757	0.180157	0.178672	0.287039	0.230572	0.271645	0.174442	0.168637	0.234158	0.18646
4	0.196178	0.21277	0.245554	0.193307	0.19019	0.295266	0.218851	0.1572	0.208735	0.217134	0.235873	0.189166
5	0.214897	0.233156	0.260508	0.198915	0.232329	0.301118	0.238279	0.190885	0.231314	0.23618	0.236425	0.214601
6	0.231661	0.242745	0.26811	0.21884	0.231411	0.304552	0.241638	0.20904	0.246375	0.229397	0.251678	0.231585
7	0.243684	0.257862	0.274133	0.232516	0.243411	0.306835	0.252995	0.225258	0.251687	0.242763	0.257512	0.244863
8	0.252186	0.259161	0.278875	0.243402	0.264229	0.30909	0.269294	0.235865	0.264431	0.252765	0.265462	0.253862
9	0.261666	0.264431	0.283577	0.252281	0.259568	0.310017	0.273745	0.244439	0.270653	0.25967	0.272836	0.252735
10	0.267127	0.266712	0.286409	0.259231	0.265621	0.31122	0.278458	0.251913	0.276758	0.264218	0.278854	0.262763
11	0.271325	0.272753	0.287876	0.264646	0.26965	0.291795	0.282598	0.258014	0.279491	0.270033	0.282746	0.271679
12	0.274423	0.275677	0.288243	0.269279	0.273726	0.294106	0.28567	0.263497	0.282151	0.274919	0.284069	0.273783
13	0.277607	0.280104	0.284469	0.273072	0.27733	0.313043	0.281949	0.270591	0.279464	0.276876	0.288872	0.274786
14	0.281151	0.282749	0.286726	0.276413	0.278462	0.312764	0.290237	0.271546	0.282336	0.280442	0.292763	0.275764
15	0.282949	0.285342	0.288951	0.279856	0.281073	0.313412	0.287367	0.272763	0.284095	0.281876	0.287673	0.278744
16	0.284547	0.289	0.289945	0.282652	0.284501	0.311003	0.287615	0.277724	0.286451	0.280735	0.288763	0.281546
17	0.286671	0.290687	0.292645	0.284732	0.287077	0.311283	0.289	0.279009	0.289329	0.286854	0.289763	0.282764
18	0.288431	0.292541	0.293758	0.286185	0.287171	0.312132	0.291469	0.282338	0.291024	0.289875	0.292344	0.288808
19	0.290723	0.293201	0.29556	0.287654	0.289996	0.301858	0.293502	0.282764	0.291188	0.292876	0.292764	0.287686
20	0.291633	0.292763	0.297677	0.289748	0.298465	0.30358	0.294448	0.286991	0.291876	0.294874	0.294758	0.291956

## Sheet: Fig.3a
Fig.3a
Dopants	Φ	ΔG(eV)
C	1	0.2213
B	0.2479	0.1924
P	0.5807	0.1904
N	0.9084	0.2016
Sb	0.9753	0.2069
O	0.9892	0.118
Si	1.2471	0.1828
S	1.4972	0.2381
F	2.2113	0.2194
Br	2.3843	0.1829
I	2.4894	0.1839
Cl	2.6095	0.1543

## Sheet: Fig.3b
Fig.3b
Dopants	Φ	Log(CH2/site)
C	1	-5.03432
B	0.2479	-4.4245
P	0.5807	-4.27075
N	0.9084	-4.57777
Sb	0.9753	-4.73052
O	0.9892	-3.18349
Si	1.2471	-3.80694
S	1.4972	-5.18529
F	2.2113	-4.88272
Br	2.3843	-3.96194
I	2.4894	-4.11656
Cl	2.6095	-3.65156

## Sheet: Fig.4c
Fig. 4c
Dopants	Φ	Charge transferred to H2 from Ca (e)
C	1	0.0358
B	0.2479	0.0253
P	0.5807	0.0022
N	0.9084	0.022
Sb	0.9753	-0.0072
O	0.9892	0.041
Si	1.2471	0.049
S	1.4972	0.0035
F	2.2113	0.0295
Br	2.3843	0.0134
I	2.4894	0.0161
Cl	2.6095	0.0447

## Sheet: Fig.4e
Fig.4e
Dopants	Φ	DOS2
C	1	-0.0233
B	0.2479	-0.0311
P	0.5807	-0.0433
N	0.9084	-0.0389
Sb	0.9753	-0.0175
O	0.9892	-0.05
Si	1.2471	-0.0324
S	1.4972	-0.0547
F	2.2113	-0.0291
Br	2.3843	-0.0174
I	2.4894	-0.0162
Cl	2.6095	-0.0052

## Sheet: Fig.6a
Fig.6a
Binding Energy (eV)	Intnsity(a.u.)
1350	23871.9
1349	25288.7
1348	24714.4
1347	25267.6
1346	25069.1
1345	24430
1344	24945.8
1343	24370.7
1342	23789.6
1341	23944.9
1340	25129.6
1339	24645.6
1338	25409.6
1337	24173.1
1336	24356
1335	24848.1
1334	25196
1333	24036.7
1332	23536.7
1331	24222
1330	24803.6
1329	23810.7
1328	24676.6
1327	24056.4
1326	23459
1325	24302.4
1324	24184.8
1323	24538.5
1322	23912.9
1321	24004.5
1320	24401
1319	24577.9
1318	24480.2
1317	24675.7
1316	23862.2
1315	24834.5
1314	24497.6
1313	24885.8
1312	24286
1311	24101.1
1310	24506.4
1309	23978.6
1308	23916
1307	24133.2
1306	23745.4
1305	24312.9
1304	24989.8
1303	24541.8
1302	25349.4
1301	24475.8
1300	23786.9
1299	24464.9
1298	24917.3
1297	24859.5
1296	24719.6
1295	24101.7
1294	24911.3
1293	25323.7
1292	25421.3
1291	25640.4
1290	24297.9
1289	24706.4
1288	25247.2
1287	24577.2
1286	24774.9
1285	25402.9
1284	24551.8
1283	24564
1282	25100.8
1281	25825.7
1280	25217.7
1279	25175.4
1278	24371.9
1277	24360.1
1276	25932.5
1275	25275.5
1274	25695.7
1273	24464.2
1272	25270.7
1271	25961.5
1270	25651.4
1269	25030.8
1268	24904
1267	25589.6
1266	26228.9
1265	25987.7
1264	24622.3
1263	26170.3
1262	26228.9
1261	25273.5
1260	25016.6
1259	25770.1
1258	25822.2
1257	25010.7
1256	25016
1255	24654.5
1254	26723.5
1253	26679.8
1252	26481.4
1251	26565.8
1250	26316.3
1249	27715.8
1248	27820.6
1247	27329.8
1246	27681.1
1245	26954
1244	27667.4
1243	27000.3
1242	26841.3
1241	26905.2
1240	27119.4
1239	26612.4
1238	27157.5
1237	28797.1
1236	28257.1
1235	29408.4
1234	30775.2
1233	30036.9
1232	29200.5
1231	30296.4
1230	30599.5
1229	30803.3
1228	30955.3
1227	31095.3
1226	31352
1225	30590.3
1224	32080.3
1223	31640.6
1222	31559.7
1221	31101.8
1220	30894.5
1219	30689.9
1218	30817.7
1217	30938.8
1216	30209.4
1215	29103.8
1214	27286.1
1213	25314.1
1212	24030.4
1211	22745.5
1210	21836
1209	20314.7
1208	19219.2
1207	18153.4
1206	16968.9
1205	16180.4
1204	15456.1
1203	14763
1202	14505
1201	14076.2
1200	14385.2
1199	14935.7
1198	14718.7
1197	14275.7
1196	14738.9
1195	14625.1
1194	14227.4
1193	14969.5
1192	14089.7
1191	14238
1190	14530.6
1189	14958.6
1188	14776
1187	14294.6
1186	14326.1
1185	13786.5
1184	14779.7
1183	15545.7
1182	14246
1181	14088.1
1180	14758.3
1179	14326.3
1178	13828.1
1177	14473.2
1176	14480.7
1175	14435.6
1174	14664.4
1173	14620.2
1172	14666.9
1171	14446.8
1170	14550.9
1169	14932.7
1168	15177.1
1167	14639.7
1166	14697.8
1165	14930.9
1164	14624.7
1163	14274.7
1162	14376.6
1161	14605.2
1160	14866.3
1159	15175.7
1158	14861.4
1157	14436.9
1156	14200.9
1155	14584.3
1154	14408.3
1153	15032.1
1152	15479.7
1151	15516.7		--	--	--	--	--	--	--
1150	14726.5		--	--	--	--	--	--	--
1149	14739.2		--	--	--	--	--	--	--
1148	15005.4		--	--	--	--	--	--	--
1147	15341.8		--
1146	15852.1		--
1145	15559.9
1144	15132.7
1143	15799
1142	15964.2
1141	15253.4
1140	14522.6
1139	14386.3
1138	14554.6
1137	14527.2
1136	15066.2
1135	15196.8
1134	15118.9
1133	15100.2
1132	15276.6
1131	14671.4
1130	15024.4
1129	15615
1128	15870.7
1127	15808.9
1126	16726
1125	16264.2
1124	16306.8
1123	15352.9
1122	15345.3
1121	15812
1120	15367.7
1119	16184.1
1118	15397.9
1117	15327.5
1116	15649
1115	15589
1114	15405.2
1113	16110.4
1112	15484.5
1111	15187.8
1110	15869
1109	15802.7
1108	16732.3
1107	16975.6
1106	16766.1
1105	16599.8
1104	16424.6
1103	16294
1102	16324.4
1101	16257.3
1100	16238.9
1099	15880.6
1098	14893.9
1097	14986
1096	14686.3
1095	14389.4
1094	14639.9
1093	13640.1
1092	13847.4
1091	14518.7
1090	13836.2
1089	14202.6
1088	13621.4
1087	13804.9
1086	13774.5
1085	14165.6
1084	13981.7
1083	13480.3
1082	13549.5
1081	14038.3
1080	14035.6
1079	13980.3
1078	14002.7
1077	13452.2
1076	13731.6
1075	13491.3
1074	14686.8
1073	14414.7
1072	15327.6
1071	14889.2
1070	14258.9
1069	14607.3
1068	13725.1
1067	13969
1066	13573.8
1065	14125
1064	14313.6
1063	13527.9
1062	13969.9
1061	14110
1060	13817.6
1059	13772
1058	14158.4
1057	14507
1056	14445.3
1055	13977
1054	14588.6
1053	14399
1052	14411.9
1051	14311
1050	14784.3
1049	14635.9
1048	14180.3
1047	13832.9
1046	14343.7
1045	14973.7
1044	14490.1
1043	14496
1042	14859.3
1041	14906.5
1040	15449.6
1039	14594.2
1038	14236.7
1037	14807
1036	14591.3
1035	15164.3
1034	15094.8
1033	15136
1032	14622.2
1031	15234
1030	14192.2
1029	14440.5
1028	14545.7
1027	14086.4
1026	15263.9
1025	14927.1
1024	14824.8
1023	14736.4
1022	14993.9
1021	14755.2
1020	14835
1019	14804.2
1018	14300
1017	14612.1
1016	14469.5
1015	14849.7
1014	14525
1013	14688.1
1012	15015.7
1011	14908.9
1010	14573.3
1009	14709
1008	14988.4
1007	15478.2
1006	14938.3
1005	15135.8
1004	15334.9
1003	15631.2
1002	15474.4
1001	15100.2
1000	15656
999	15807.9
998	15312
997	14910.9
996	15578.6
995	15349.6
994	15286.4
993	15108.8
992	15822.8
991	14866.5
990	14987.4
989	14181.3
988	14756
987	15495.6
986	15280
985	15260.5
984	14903
983	15415.5
982	15640.5
981	15917.8
980	15789.9
979	16199.5
978	16786.6
977	16631.1
976	15543.8
975	15603
974	15835
973	15954.5
972	15781.2
971	15781
970	16325.7
969	15961.2
968	14783
967	15261.1
966	14698.9
965	14581.1
964	14449.2
963	14479.3
962	14800
961	14451.6
960	13798.3
959	14510.3
958	15070.9
957	14902.6
956	14419.3
955	14036.8
954	14223.6
953	14029.4
952	14366.5
951	15278.1
950	15043.5
949	14568
948	14402.3
947	14995.1
946	14361.2
945	13868
944	14417.9
943	14923.9
942	14418.5
941	14552.7
940	14264
939	14530.3
938	14567.3
937	14567
936	14620.6
935	14868.4
934	14741.3
933	14218.3
932	14697.8
931	14618.5
930	14844.2
929	14730.5
928	14683.9
927	15079.8
926	15246.3
925	13951.4
924	15005.3
923	15033.2
922	14802.4
921	14371.5
920	15074.1
919	14901
918	15242.1
917	15136.3
916	14687
915	13935
914	15074.8
913	15291.2
912	14937.2
911	14701.6
910	14560.8
909	14672.8
908	15427.2
907	14905.8
906	14799.4
905	15139.2
904	15897.3
903	14908
902	15498.2
901	15400.8
900	14625.5
899	14330.2
898	14751.1
897	14784.5
896	14935.5
895	14623.3
894	15249.9
893	15410.4
892	14847.7
891	14887
890	15189.2
889	14971.1
888	15083.3
887	15235.3
886	15245.2
885	15003.8
884	15709.5
883	15182.4
882	15323.8
881	15600.8
880	15381
879	14929
878	15250.2
877	15780.9
876	15386
875	15326.3
874	15968.6
873	15673.4
872	15882.7
871	16481.1
870	16218.3
869	15225
868	15758
867	15912
866	15925
865	16361.6
864	15277.9
863	15178.3
862	15163.5
861	16202.3
860	15711.6
859	15410.8
858	15937.8
857	15701
856	15861.7
855	15841.2
854	15987.4
853	15653.1
852	15253
851	14098.2
850	14942.2
849	15541.8
848	16272.1
847	15797.4
846	16406
845	17007.2
844	16221.6
843	15879
842	14863.6
841	14901.6
840	15620.2
839	16008.6
838	15980.5
837	16493.9
836	16384.8
835	16498.9
834	16314.1
833	16568.5
832	16684.3
831	16714.1
830	15905.5
829	16552.2
828	15947.1
827	15721.9
826	16338.1
825	17055.9
824	16994.3
823	16681.8
822	16868.4
821	16255.5
820	15570.2
819	15758.1
818	15844.8
817	16159.1
816	16623.9
815	16341.3
814	16506.8
813	16814.9
812	17267.1
811	16873.5
810	17204.4
809	17090.7
808	16450.1
807	16829
806	16258.8
805	16610.1
804	15736.7
803	15871.2
802	17194.3
801	16859.5
800	16823.2
799	15668.4
798	16391.8
797	17493.8
796	16491
795	16404.7
794	17014.2
793	16898.1
792	16331.6
791	17393.3
790	17148.2
789	16706.4
788	16643.7
787	16913.1
786	16457.1
785	16939.6
784	17142
783	16737.1
782	16610.9
781	16797.5
780	16548.4
779	16720.7
778	16284
777	15662.4
776	16778.2
775	16612.2
774	16957
773	17905
772	17737
771	17182.3
770	17741.2
769	16810.6
768	16740.7
767	17278.6
766	17518.5
765	17571.8
764	17809.8
763	17681.9
762	17185.6
761	17413.4
760	17099.6
759	16988.8
758	16325.5
757	16419.1
756	16915.2
755	17617.7
754	17241.9
753	16851.5
752	17174.4
751	17552.5
750	17778.1
749	17589.9
748	17690.7
747	18037.7
746	17497.5
745	17272.4
744	16974.1
743	17365.1
742	18458.8
741	17801.7
740	17227.3
739	17287.5
738	17946.3
737	17912.8
736	17967.6
735	17178.8
734	17872.2
733	17162.1
732	17908.8
731	17471.8
730	18111
729	17274.3
728	17093.1
727	18216
726	18569.1
725	17790.4
724	17886.7
723	17625.1
722	17771.1
721	18322.5
720	18659.1
719	18850.6
718	18029.6
717	16874.5
716	17434.1
715	17521
714	16931.7
713	17418.1
712	18063.3
711	18325.5
710	18185.1
709	17969.7
708	17124.7
707	18342.8
706	18558.3
705	17879.4
704	18453.2
703	19114
702	18498.9
701	17646.5
700	17785
699	17546.2
698	18554.7
697	17820.4
696	17459.2
695	18312.8
694	18146.1
693	18668.1
692	18183.8
691	18178.8
690	18569.6
689	18346.3
688	18721.3
687	18884.2
686	18479.9
685	18331.6
684	19382.6
683	18842.3
682	17918
681	18526
680	18869.4
679	19368.7
678	18141.7
677	18056.9
676	18237.1
675	18384.6
674	18477.8
673	18866.8
672	18400.3
671	18169.8
670	18800.4
669	19596.3
668	19440.9
667	18833.3
666	19165.1
665	18313.5
664	18425
663	18731.4
662	18745.4
661	18748.8
660	18717.5
659	19176.2
658	18623.7
657	19136.8
656	18860.5
655	18571
654	18601.2
653	18765.3
652	18734.4
651	18408.8
650	18649.8
649	19311.9
648	19253.8
647	19698.3
646	19195
645	19209.4
644	18861.6
643	18649.6
642	19546.5
641	19862
640	19827.1
639	19588.1
638	19104.3
637	19925.9
636	19392.1
635	19203.1
634	18949.3
633	19115.8
632	18484.1
631	19212.3
630	19890.1
629	19671.5
628	19521.2
627	19066.1
626	19261.1
625	19601.3
624	20324.3
623	19705.9
622	20352.3
621	19080.9
620	19456
619	19536.1
618	19517.4
617	19094.2
616	19736.6
615	19411.4
614	19193
613	19576.7
612	19362.6
611	20522.3
610	19847.6
609	19359.7
608	19642.3
607	19214.2
606	19269.8
605	18613.7
604	18684.1
603	19511.4
602	19477.8
601	19615.6
600	19955.6
599	20349.1
598	20081.6
597	19633
596	18931.4
595	20051.1
594	20335.7
593	20301.3
592	20090.2
591	20549
590	19846
589	19925.5
588	20012.8
587	20118.1
586	20278.1
585	20994.8
584	21032
583	20912
582	19970.8
581	20126.9
580	20222
579	19714.7
578	19109.9
577	20275
576	20852.7
575	21282.4
574	20242.7
573	19691.5
572	19163.7
571	19996.9
570	20376.1
569	20043.2
568	20058.7
567	20704.2
566	20531.1
565	20684.8
564	21116.6
563	20352.6
562	20168.4
561	20671.5
560	20903.9
559	21939.4
558	21815.8
557	21118.5
556	20415.2
555	20391.6
554	21254.6
553	20710.8
552	20737.6
551	20275.4
550	19363.9
549	19535.7
548	20196.5
547	20809.9
546	20629.4
545	19899.3
544	19470.5
543	20530.8
542	21102.5
541	21229.1
540	21278
539	22006
538	21502.8
537	20475.6
536	21213.5
535	22522
534	23842.7
533	27141.9
532	28123.6
531	27679.2
530	23961.1
529	21937.5
528	20348.7
527	19840.1
526	19731.6
525	19746.4
524	19050.3
523	18515.8
522	19133.6
521	19400.3
520	19369.7
519	19782.8
518	19253.3
517	19471.3
516	19034.2
515	19309.8
514	19136.3
513	19491.8
512	20562
511	20247.5
510	19631.7
509	19325.6
508	20574.6
507	19857.4
506	19576.2
505	19049.7
504	19632.2
503	20108.1
502	21141.9
501	20207.6
500	19233.3
499	19582.6
498	19628.7
497	19818.2
496	20107.4
495	19880.4
494	20141.1
493	19752.9
492	20531.9
491	20026.7
490	19788
489	19837.7
488	19668.4
487	19809.4
486	21167.3
485	20518.5
484	21099.1
483	19994.7
482	19594
481	20530.7
480	20355.4
479	20070.6
478	19547.2
477	19791.8
476	20707.8
475	20999.5
474	21100.8
473	20552.5
472	19876.7
471	20910.3
470	19843.8
469	20796.2
468	21081
467	19903.7
466	20621.4
465	21118.9
464	21366.2
463	21920.5
462	21523.3
461	20945.8
460	20461.7
459	20337.6
458	21215.5
457	20800
456	20486
455	20696
454	20809.2
453	20209.6
452	20514.9
451	21204.7
450	21418.8
449	20873.4
448	20914.2
447	21513.2
446	21078.7
445	21791.4
444	21447.6
443	21497.7
442	20496.4
441	21092.4
440	20791.8
439	22039.4
438	21549.5
437	21280
436	21075.6
435	21052.6
434	20836.4
433	21251.2
432	22030.6
431	21903.6
430	21274.9
429	21721.6
428	22627.1
427	23713.2
426	23099.7
425	22188.7
424	21785
423	22031.5
422	21536.3
421	21519
420	21974.5
419	21685
418	21344.7
417	20971.6
416	20965.2
415	20791
414	20795.3
413	21441.9
412	21805
411	21435.1
410	21231.2
409	21611.3
408	21699.6
407	21926.7
406	22812.1
405	22224.5
404	23266.7
403	23772.9
402	27528
401	28013.4
400	28127.9
399	30523.1
398	28516.8
397	22694.8
396	20513.7
395	19978.8
394	19462.4
393	19792.7
392	19917.8
391	20553.2
390	19788
389	20383.6
388	20512.2
387	20800.9
386	20507.9
385	19912.3
384	20117.7
383	20498.2
382	20074.5
381	20597.3
380	20181.6
379	21142.9
378	20601
377	20548.4
376	20539.7
375	20166.6
374	20280.1
373	20556.1
372	20755.4
371	21592
370	21329.5
369	20261.6
368	20473.4
367	20774.1
366	20736.3
365	20352.6
364	20681.4
363	20942.6
362	21301.3
361	20923.8
360	21774.4
359	20811.9
358	21595.7
357	21376.1
356	21870.1
355	21917.1
354	21633.2
353	21836.3
352	21919.4
351	21603
350	21235.1
349	21693.2
348	22350.7
347	23291.2
346	21551
345	22034.9
344	21554.9
343	21896.6
342	22864.2
341	22675.4
340	22207.5
339	22470.7
338	21811.3
337	21635.7
336	21478
335	20799.5
334	20840.2
333	21065.4
332	21541.9
331	21908.5
330	21212.5
329	21841.3
328	21193.8
327	22050.8
326	22784
325	22903.4
324	23724.7
323	24138.2
322	23914.3
321	23888.3
320	24106.6
319	24426.7
318	24126.1
317	24115.7
316	25119.3
315	25575.4
314	25570.2
313	24996.7
312	24449.4
311	23809.7
310	22982.9
309	21994.3
308	20417.9
307	20344.2
306	19267.4
305	17214.4
304	16217.4
303	14987.9
302	14202.9
301	13252.2
300	12436.3
299	12512.2
298	12163.6
297	13437.4
296	15378.8
295	16515.9
294	17901.8
293	19325.8
292	21484
291	22783.8
290	23465.9
289	25733
288	34090.4
287	56777.7
286	100621
285	122984
284	69311.1
283	17769.3
282	4563.68
281	2511.91
280	1873.68
279	1721.31
278	1622.54
277	1333.14
276	1183.86
275	1227.92
274	1061.64
273	1135.86
272	1102.35
271	1086.5
270	1151.49
269	1177.35
268	1233.75
267	1035.59
266	1139.46
265	1115.31
264	1156.15
263	1183.55
262	1270.33
261	1262.11
260	1218.56
259	1047.71
258	1037.76
257	1043.85
256	1196.88
255	1238.69
254	1067.44
253	1168.48
252	1027.1
251	1080.86
250	1009.21
249	1033.19
248	1235.04
247	1171.46
246	1127.68
245	1162.33
244	1055.82
243	1247.77
242	1162.44
241	1202.97
240	1063.91
239	1092.76
238	1098.79
237	1130.1
236	1091.12
235	978.723
234	851.055
233	1003
232	1102.99
231	1161.27
230	1046.93
229	1359.79
228	1248.25
227	1215.25
226	1216.16
225	952.425
224	1083.66
223	995.47
222	1339.04
221	1147.17
220	1219.55
219	1017.58
218	1121.05
217	1103.55
216	1040.6
215	950.455
214	980.104
213	1359.27
212	1168.39
211	871.479
210	903.856
209	877.513
208	1039.13
207	1102.88
206	1154.95
205	1107.82
204	1117.6
203	1119.89
202	960.77
201	981.19
200	1253.82
199	1292.65
198	1379.19
197	1367.37
196	1156.52
195	1064.15
194	1063.56
193	1336.95
192	1419.24
191	1357.66
190	1021.18
189	905.356
188	923.954
187	1025.65
186	1096.43
185	1154.99
184	1117.82
183	1001.28
182	1073.68
181	991.056
180	1037.67
179	1082.05
178	1065.06
177	1211.78
176	1085.9
175	1086.31
174	1097.22
173	1202.06
172	1171.92
171	1120.67
170	1008.36
169	1188.94
168	1153.73
167	1112.55
166	1216.43
165	1296.36
164	1253.33
163	1247.5
162	986.998
161	1014.19
160	1241.11
159	1207.64
158	924.159
157	938.607
156	1042.24
155	974.27
154	961.422
153	1118.99
152	948.374
151	1014.12
150	1091.22
149	1092.93
148	1247.69
147	1106.89
146	971.154
145	998.18
144	1161.88
143	854.646
142	898.857
141	1045.82
140	1224.82
139	1299.99
138	1262.57
137	1179.66
136	986.824
135	811.454
134	1117.93
133	1280.39
132	1140.48
131	1135.22
130	923.288
129	954.293
128	1054.11
127	1220.77
126	1118.44
125	979.801
124	1251.24
123	1077.8
122	1137.52
121	1254.53
120	1093
119	1045.31
118	936.144
117	1010.56
116	846.257
115	912.734
114	1094.21
113	995.603
112	1202.78
111	1115.79
110	1135.75
109	1198.76
108	1248.58
107	1232.29
106	1263.73
105	1209.26
104	1205
103	1255.01
102	1154.27
101	1170.87
100	1177.06
99	1000.58
98	1050.78
97	1149.17
96	1051.77
95	1087.51
94	971.727
93	1045.84
92	1104.88
91	1205.47
90	1088.92
89	1030.91
88	1154.41
87	1094.4
86	1093.91
85	1170.26
84	1190.06
83	1261.98
82	1387.65
81	1329.46
80	1214.72
79	996.66
78	1004.31
77	1186.22
76	939.937
75	1120.97
74	1102.9
73	1126.2
72	1151.53
71	1063.19
70	1009.31
69	1052.75
68	1100.25
67	1125.38
66	914.107
65	1254.75
64	1376.91
63	1237.8
62	1262.52
61	1167.95
60	951.012
59	992.089
58	1007.94
57	1005.95
56	986.757
55	1143.87
54	1362.57
53	1259.94
52	1175.65
51	1283.21
50	1251.54
49	1232.48
48	1193.83
47	1171.7
46	1248.85
45	1397.59
44	1217.77
43	1254.13
42	1156.07
41	1153.6
40	983.061
39	1113.45
38	1035.81
37	1209.4
36	1275.54
35	1410.98
34	1471.1
33	1172.93
32	1063.52
31	1045.48
30	993.231
29	1068.78
28	1188.67
27	1196.46
26	1396.08
25	1701.93
24	1928.19
23	1811.4
22	1832.94
21	2102.75
20	1773.77
19	1903.18
18	1838.83
17	1804.57
16	1616.35
15	1371.66
14	1107.76
13	1289.38
12	1185.16
11	1220.84
10	800.565
9	691.212
8	697.154
7	429.657
6	418.891
5	454.601
4	329.588
3	193.47
2	95.7452
1	5.93094
0	0.10791
--	--
--	--
--	--
--	--
--	--
--	--
--	--
--	--
--	--
--	--
--	--
--	--
--	--
--	--
																--	--	--	--
																--	--	--	--
																--	--	--	--
																--	--	--	--
																--	--	--	--
																--	--	--	--
																--	--	--	--
																--	--	--	--
																--	--	--	--
																--	--	--	--
																--	--	--	--
																--	--	--	--
																--	--	--	--
																--	--	--	--
																--	--	--	--
																--	--	--	--
																--	--	--	--
																--	--	--	--
																--	--	--	--
																--	--	--	--
																--	--	--	--
																--	--	--	--
																--	--	--	--
																--	--	--	--
																--	--	--	--
																--	--	--	--
																--	--	--	--
																--	--	--	--
																		--	--

## Sheet: Fig.6b
Fig.6b
Binding Energy (eV)	Intensity(a.u.)
410.1	7515.83	7533.21	7533.21	7533.21
410	7516.37	7527.01	7527.01	7527.01
409.9	7542.56	7519.82	7519.82	7519.82
409.8	7582.61	7512.61	7512.61	7512.61
409.7	7620.56	7505.05	7505.05	7505.05
409.6	7615.76	7496.61	7496.61	7496.61
409.5	7558.38	7487.57	7487.57	7487.57
409.4	7505.88	7478.04	7478.04	7478.04
409.3	7508.68	7469.03	7469.03	7469.03
409.2	7524.88	7461.72	7461.72	7461.72
409.1	7495.82	7456.86	7456.86	7456.86
409	7451.59	7454.42	7454.42	7454.42
408.9	7387.21	7453.67	7453.67	7453.67
408.8	7345.36	7453.58	7453.58	7453.58
408.7	7358.35	7453.49	7453.49	7453.49
408.6	7421.47	7453.39	7453.39	7453.39
408.5	7486.89	7453.29	7453.29	7453.29
408.4	7504.29	7453.18	7453.18	7453.18
408.3	7514.37	7453.04	7453.04	7453.04
408.2	7527.65	7452.84	7452.84	7452.84
408.1	7522.38	7452.53	7452.53	7452.53
408	7515.68	7452.11	7452.11	7452.11
407.9	7547.38	7451.62	7451.62	7451.62
407.8	7636.82	7451.08	7451.08	7451.08
407.7	7723.81	7450.52	7450.52	7450.52
407.6	7726.94	7449.94	7449.94	7449.94
407.5	7704.72	7449.33	7449.33	7449.33
407.4	7644.33	7448.69	7448.69	7448.69
407.3	7578.93	7448	7448.01	7448
407.2	7571.23	7447.29	7447.3	7447.29
407.1	7629.75	7446.57	7446.58	7446.57
407	7639.36	7445.87	7445.88	7445.87
406.9	7637.33	7445.2	7445.21	7445.2
406.8	7644.4	7444.56	7444.57	7444.56
406.7	7660.99	7443.93	7443.94	7443.93
406.6	7642.57	7443.29	7443.3	7443.29
406.5	7604.19	7442.61	7442.63	7442.61
406.4	7592.52	7441.9	7441.94	7441.9
406.3	7595.23	7441.17	7441.22	7441.17
406.2	7619.45	7440.42	7440.49	7440.42
406.1	7685.96	7439.65	7439.74	7439.65
406	7725.53	7438.86	7438.99	7438.86
405.9	7713.89	7438.05	7438.24	7438.05
405.8	7702.17	7437.2	7437.47	7437.2
405.7	7719.56	7436.3	7436.68	7436.3
405.6	7717.13	7435.33	7435.87	7435.33
405.5	7697.8	7434.29	7435.05	7434.29
405.4	7726.32	7433.19	7434.24	7433.19
405.3	7769.21	7432.05	7433.49	7432.05
405.2	7829.48	7430.87	7432.84	7430.87
405.1	7868.61	7429.64	7432.33	7429.64
405	7899	7428.35	7431.99	7428.35
404.9	7869.34	7426.99	7431.88	7426.99
404.8	7828.66	7425.53	7432.07	7425.53
404.7	7850.5	7423.98	7432.66	7423.98
404.6	7927.04	7422.35	7433.82	7422.35
404.5	7983.11	7420.67	7435.72	7420.67
404.4	8027.98	7418.95	7438.59	7418.95
404.3	8039.58	7417.2	7442.66	7417.2
404.2	8028.03	7415.41	7448.24	7415.41
404.1	8010.97	7413.57	7455.63	7413.57
404	7998.96	7411.67	7465.23	7411.67
403.9	7984.93	7409.7	7477.5	7409.7
403.8	7989.97	7407.67	7492.97	7407.67
403.7	7988.14	7405.58	7512.22	7405.58
403.6	8050.12	7403.43	7535.94	7403.43
403.5	8141.86	7401.22	7564.83	7401.22
403.4	8188.79	7398.93	7599.68	7398.93
403.3	8218.59	7396.55	7641.3	7396.55
403.2	8237.7	7394.08	7690.54	7394.08
403.1	8244.92	7391.51	7748.28	7391.51
403	8257.83	7388.83	7815.32	7388.83
402.9	8288.66	7386.02	7892.43	7386.02
402.8	8318.86	7383.09	7980.26	7383.09
402.7	8313.55	7380.02	8079.27	7380.02
402.6	8358.29	7376.77	8189.69	7376.77
402.5	8460.52	7373.33	8311.45	7373.33
402.4	8572.67	7369.66	8444.09	7369.66
402.3	8686.42	7365.72	8586.74	7365.72
402.2	8799.93	7361.46	8738.01	7361.46
402.1	8916.2	7356.88	8896.01	7356.88
402	9045.44	7351.93	9058.31	7351.93
401.9	9218.75	7346.61	9221.91	7346.61
401.8	9375.45	7340.9	9383.34	7340.9
401.7	9473.46	7334.8	9538.74	7334.81
401.6	9577.98	7328.31	9683.93	7328.32
401.5	9674.9	7321.42	9814.69	7321.44
401.4	9791.51	7314.16	9926.87	7314.22
401.3	9944.51	7306.56	10016.7	7306.74
401.2	10074.4	7298.71	10081	7299.14
401.1	10155.5	7290.69	10117.3	7291.69
401	10200.8	7282.56	10124.1	7284.83
400.9	10183.4	7274.38	10100.9	7279.33
400.8	10087.6	7266.23	10048.4	7276.56
400.7	9941.27	7258.17	9968.02	7278.86
400.6	9817.87	7250.3	9862.46	7290.06
400.5	9713.63	7242.78	9734.97	7316.02
400.4	9642.85	7235.81	9589.39	7365.14
400.3	9626.16	7229.77	9429.89	7448.43
400.2	9639.19	7225.2	9260.73	7578.74
400.1	9659.21	7223.01	9086.03	7768.48
400	9667.28	7224.51	8909.6	8025.42
399.9	9655.53	7231.74	8734.86	8346.65
399.8	9616.52	7247.7	8564.72	8711.98
399.7	9592.22	7276.56	8401.56	9080.2
399.6	9651.09	7323.99	8247.23	9392.52
399.5	9736.93	7397.24	8103.02	9586.43
399.4	9812.98	7505.08	7969.75	9616.96
399.3	9888.68	7657.44	7847.79	9475
399.2	9948.11	7864.47	7737.1	9191.23
399.1	10085.1	8135.01	7637.36	8823.06
399	10233	8474.3	7548	8433.11
398.9	10426.7	8881.19	7468.32	8071.29
398.8	10661.4	9344.93	7397.55	7766.84
398.7	10930.3	9842.7	7334.85	7529.49
398.6	11198.4	10338.9	7279.4	7355.31
398.5	11387.2	10787.7	7230.36	7233.3
398.4	11492.6	11138.7	7187	7150.5
398.3	11561.1	11347.3	7148.68	7095.07
398.2	11530	11383.9	7114.85	7057.66
398.1	11447.8	11241.9	7085.06	7031.55
398	11245.7	10939.3	7058.9	7012.3
397.9	10861.8	10514.2	7036.02	6997.22
397.8	10367.8	10015.3	7016.13	6984.77
397.7	9896.61	9492.14	6998.96	6974.13
397.6	9465.66	8986.64	6984.31	6964.94
397.5	9061.59	8528.73	6971.96	6957.01
397.4	8655.45	8135.53	6961.7	6950.28
397.3	8276.89	7813.03	6953.32	6944.66
397.2	7909.48	7558.95	6946.57	6940.05
397.1	7607.7	7365.84	6941.19	6936.31
397	7397.15	7223.85	6936.95	6933.31
396.9	7259.99	7122.6	6933.65	6930.97
396.8	7187.73	7052.48	6931.13	6929.16
396.7	7180.48	7005.24	6929.22	6927.78
396.6	7149.16	6974.23	6927.79	6926.74
396.5	7101.37	6954.38	6926.71	6925.95
396.4	7079.01	6941.95	6925.88	6925.34
396.3	7063.99	6934.32	6925.22	6924.83
396.2	7030.8	6929.7	6924.68	6924.41
396.1	6996.31	6926.92	6924.23	6924.04
396	6979.7	6925.24	6923.85	6923.71
395.9	6973.19	6924.23	6923.53	6923.43
395.8	6967.21	6923.59	6923.25	6923.19
395.7	6991.72	6923.17	6923.01	6922.97
395.6	7003.81	6922.86	6922.8	6922.77
395.5	6987.06	6922.63	6922.6	6922.58
395.4	6976.01	6922.42	6922.42	6922.4
395.3	6982.86	6922.24	6922.24	6922.23
395.2	6989.03	6922.05	6922.05	6922.05
395.1	6972.95	6921.85	6921.85	6921.85
395	6967.2	6921.64	6921.64	6921.64
394.9	6970.26	6921.41	6921.41	6921.41
394.8	6991.81	6921.17	6921.17	6921.17
394.7	7015.51	6920.9	6920.91	6920.9
394.6	7042.35	6920.65	6920.65	6920.65
394.5	7069.52	6920.43	6920.43	6920.43
394.4	7054.69	6920.23	6920.23	6920.23
394.3	7022.99	6920.05	6920.05	6920.05
394.2	6956.57	6919.86	6919.86	6919.86
394.1	6878.35	6919.66	6919.66	6919.66
394	6857.77	6919.45	6919.45	6919.45
393.9	6913.05	6919.25	6919.25	6919.25
393.8	7008.23	6919.09	6919.09	6919.09
393.7	7038.72	6918.98	6918.98	6918.98
393.6	7029.22	6918.92	6918.92	6918.92
393.5	7004.38	6918.9	6918.9	6918.9
393.4	6931.88	6919.95	6919.95	6919.95
393.3	6875.9	6921	6921	6921
393.2	6838.11	6922.05	6922.05	6922.05
393.1	6805.74	6923.1	6923.1	6923.1
393	6804.88	6924.15	6924.15	6924.15
392.9	6894.28	6925.2	6925.2	6925.2
392.8	7018.11	6926.25	6926.25	6926.25
392.7	7078.29	6928.16	6928.16	6928.16
392.6	7044.85	6930.08	6930.08	6930.08
392.5	6983.05	6931.99	6931.99	6931.99
392.4	6919.26	6933.91	6933.91	6933.91
392.3	6904.82	6935.82	6935.82	6935.82

## Sheet: Fig.6c
Fig.6c
Binding Energy (E)	Ca2p Scan A	Ca2p Scan B
eV	Counts / s	Counts / s
356.4	3812.85	3812.85
356.3	3812.06	3812.06
356.2	3813.1	3813.1
356.1	3814.14	3814.14
356	3815.18	3815.18
355.9	3816.23	3816.23
355.8	3817.27	3817.27
355.7	3818.31	3818.31
355.6	3819.35	3819.35
355.5	3820.4	3820.4
355.4	3821.44	3821.44
355.3	3822.48	3822.48
355.2	3823.52	3823.52
355.1	3824.57	3824.57
355	3825.61	3825.61
354.9	3826.65	3826.65
354.8	3827.69	3827.69
354.7	3828.74	3828.74
354.6	3829.78	3829.78
354.5	3830.82	3830.82
354.4	3831.86	3831.87
354.3	3832.91	3832.91
354.2	3833.95	3833.97
354.1	3834.99	3835.07
354	3836.03	3836.27
353.9	3837.08	3837.71
353.8	3838.12	3839.72
353.7	3839.16	3842.92
353.6	3840.2	3848.45
353.5	3841.25	3858.05
353.4	3842.29	3874.12
353.3	3843.33	3899.13
353.2	3844.38	3934.41
353.1	3845.42	3978.13
353	3846.47	4023.44
352.9	3847.52	4058.96
352.8	3848.56	4073.15
352.7	3849.62	4061.05
352.6	3850.67	4027.61
352.5	3851.73	3984.38
352.4	3852.79	3942.75
352.3	3853.87	3909.56
352.2	3854.95	3886.63
352.1	3856.04	3872.64
352	3857.15	3865.12
351.9	3858.29	3861.69
351.8	3859.44	3860.57
351.7	3860.64	3860.64
351.6	3861.87	3861.29
351.5	3863.16	3862.17
351.4	3864.51	3863.16
351.3	3865.95	3864.18
351.2	3867.48	3865.22
351.1	3869.13	3866.26
351	3870.93	3867.3
350.9	3872.9	3868.35
350.8	3875.08	3869.39
350.7	3877.5	3870.43
350.6	3880.2	3871.47
350.5	3883.22	3872.52
350.4	3886.63	3873.56
350.3	3890.46	3874.6
350.2	3894.77	3875.64
350.1	3899.62	3876.69
350	3905.06	3877.73
349.9	3911.15	3878.77
349.8	3917.93	3879.81
349.7	3925.44	3880.85
349.6	3933.71	3881.9
349.5	3942.75	3882.94
349.4	3952.56	3883.98
349.3	3963.12	3885.02
349.2	3974.35	3886.07
349.1	3986.19	3887.11
349	3998.51	3888.15
348.9	4011.16	3889.19
348.8	4023.96	3890.24
348.7	4036.69	3891.28
348.6	4049.11	3892.32
348.5	4060.95	3893.36
348.4	4071.95	3894.41
348.3	4081.83	3895.45
348.2	4090.34	3896.49
348.1	4097.26	3897.53
348	4102.39	3898.58
347.9	4105.61	3899.62
347.8	4106.85	3900.66
347.7	4106.1	3901.7
347.6	4103.41	3902.74
347.5	4098.91	3903.79
347.4	4092.78	3904.83
347.3	4085.23	3905.87
347.2	4076.52	3906.91
347.1	4066.91	3907.96
347	4056.67	3909
346.9	4046.06	3910.04
346.8	4035.34	3911.08
346.7	4024.9	3912.29
346.6	4014.74	3913.49
346.5	4005.05	3914.7
346.4	3995.93	3915.9
346.3	3987.49	3917.11
346.2	3979.78	3918.31
346.1	3972.83	3919.52
346	3966.66	3920.73
345.9	3961.25	3921.93
345.8	3956.58	3923.14
345.7	3952.61	3924.34
345.6	3949.29	3925.55
345.5	3946.58	3926.75
345.4	3944.41	3927.96
345.3	3942.74	3929.16
345.2	3941.5	3930.37
345.1	3940.65	3931.57
345	3940.14	3932.78
344.9	3939.92	3933.98
344.8	3941.09	3936.33
344.7	3942.46	3938.67
344.6	3944.02	3941.01
344.5	3945.73	3943.36
344.4	3947.56	3945.7
344.3	3949.49	3948.04
344.2	3951.51	3950.39
344.1	3953.6	3952.73
344	3955.74	3955.07
343.9	3957.92	3957.42
343.8	3960.15	3959.76
343.7	3962.39	3962.1
343.6	3964.67	3964.45
343.5	3966.95	3966.79
343.4	3969.26	3969.14
343.3	3971.57	3971.48
343.2	3973.89	3973.82
343.1	3976.21	3976.17
343	3978.54	3978.51
342.9	3980.88	3980.85
342.8	3983.21	3983.2
342.7	3985.55	3985.54
342.6	3987.89	3987.88
342.5	3990.23	3990.23
342.4	3992.58	3992.57
342.3	3994.92	3994.91
342.2	3997.26	3997.26
342.1	3999.6	3999.6
342	4001.95	4001.95
341.9	4004.29	4004.29
341.8	4006.63	4006.63
341.7	4008.98	4008.98
341.6	4011.32	4011.32
341.5	4021.48	4021.48

## Sheet: Fig.6d
Fig.6d
	N-G-Ca			P-G-Ca			O-G-Ca
2θ(degree)	Intensity(a.u.)		2θ(degree)	Intensity(a.u.)		2θ(degree)	Intensity(a.u.)
5	538
5.02	536		5	603
5.04	544		5.02	569		5	886
5.06	555		5.04	589		5.02	860
5.08	610		5.06	528		5.04	858
5.1	577		5.08	572		5.06	876
5.12	579		5.1	591		5.08	896
5.14	540		5.12	569		5.1	856
5.16	593		5.14	548		5.12	814
5.18	533		5.16	563		5.14	838
5.2	540		5.18	564		5.16	821
5.22	536		5.2	549		5.18	849
5.24	516		5.22	526		5.2	786
5.26	516		5.24	571		5.22	840
5.28	570		5.26	562		5.24	801
5.3	495		5.28	597		5.26	783
5.32	559		5.3	553		5.28	796
5.34	533		5.32	543		5.3	761
5.36	534		5.34	522		5.32	807
5.38	555		5.36	564		5.34	817
5.4	544		5.38	581		5.36	778
5.42	521		5.4	554		5.38	754
5.44	551		5.42	544		5.4	783
5.46	532		5.44	532		5.42	759
5.48	544		5.46	532		5.44	756
5.5	549		5.48	533		5.46	835
5.52	508		5.5	557		5.48	786
5.54	468		5.52	555		5.5	777
5.56	508		5.54	547		5.52	758
5.58	479		5.56	574		5.54	748
5.6	491		5.58	512		5.56	733
5.62	542		5.6	541		5.58	711
5.64	554		5.62	526		5.6	716
5.66	511		5.64	546		5.62	731
5.68	488		5.66	527		5.64	708
5.7	492		5.68	476		5.66	754
5.72	488		5.7	501		5.68	754
5.74	531		5.72	547		5.7	736
5.76	503		5.74	533		5.72	765
5.78	513		5.76	525		5.74	728
5.8	539		5.78	566		5.76	758
5.82	507		5.8	530		5.78	737
5.84	485		5.82	513		5.8	752
5.86	495		5.84	522		5.82	719
5.88	497		5.86	532		5.84	688
5.9	514		5.88	522		5.86	704
5.92	493		5.9	589		5.88	703
5.94	531		5.92	515		5.9	749
5.96	480		5.94	517		5.92	731
5.98	487		5.96	508		5.94	675
6	472		5.98	526		5.96	702
6.02	504		6	538		5.98	668
6.04	501		6.02	522		6	673
6.06	508		6.04	550		6.02	697
6.08	477		6.06	506		6.04	710
6.1	484		6.08	530		6.06	686
6.12	451		6.1	541		6.08	687
6.14	451		6.12	489		6.1	736
6.16	512		6.14	529		6.12	675
6.18	451		6.16	512		6.14	709
6.2	529		6.18	483		6.16	713
6.22	483		6.2	507		6.18	669
6.24	458		6.22	504		6.2	716
6.26	456		6.24	494		6.22	670
6.28	454		6.26	473		6.24	663
6.3	459		6.28	535		6.26	689
6.32	483		6.3	552		6.28	667
6.34	483		6.32	505		6.3	662
6.36	435		6.34	526		6.32	641
6.38	476		6.36	514		6.34	672
6.4	454		6.38	475		6.36	707
6.42	416		6.4	525		6.38	662
6.44	442		6.42	502		6.4	662
6.46	457		6.44	451		6.42	644
6.48	435		6.46	542		6.44	674
6.5	474		6.48	494		6.46	631
6.52	443		6.5	466		6.48	697
6.54	462		6.52	501		6.5	728
6.56	450		6.54	513		6.52	674
6.58	447		6.56	528		6.54	663
6.6	479		6.58	526		6.56	610
6.62	452		6.6	519		6.58	627
6.64	445		6.62	514		6.6	625
6.66	496		6.64	510		6.62	641
6.68	480		6.66	520		6.64	664
6.7	446		6.68	490		6.66	688
6.72	462		6.7	493		6.68	622
6.74	468		6.72	535		6.7	616
6.76	446		6.74	527		6.72	634
6.78	437		6.76	501		6.74	702
6.8	424		6.78	514		6.76	680
6.82	450		6.8	461		6.78	590
6.84	433		6.82	524		6.8	628
6.86	441		6.84	523		6.82	590
6.88	447		6.86	498		6.84	656
6.9	407		6.88	456		6.86	622
6.92	419		6.9	477		6.88	625
6.94	425		6.92	463		6.9	674
6.96	463		6.94	446		6.92	649
6.98	433		6.96	473		6.94	637
7	454		6.98	458		6.96	596
7.02	447		7	476		6.98	571
7.04	449		7.02	493		7	665
7.06	446		7.04	480		7.02	618
7.08	421		7.06	493		7.04	601
7.1	451		7.08	534		7.06	614
7.12	432		7.1	463		7.08	593
7.14	405		7.12	466		7.1	601
7.16	418		7.14	444		7.12	622
7.18	451		7.16	482		7.14	601
7.2	415		7.18	486		7.16	615
7.22	417		7.2	509		7.18	570
7.24	403		7.22	481		7.2	610
7.26	433		7.24	439		7.22	594
7.28	480		7.26	486		7.24	602
7.3	439		7.28	480		7.26	598
7.32	453		7.3	493		7.28	604
7.34	451		7.32	488		7.3	595
7.36	463		7.34	475		7.32	577
7.38	476		7.36	441		7.34	566
7.4	437		7.38	474		7.36	555
7.42	437		7.4	460		7.38	574
7.44	380		7.42	481		7.4	528
7.46	440		7.44	465		7.42	569
7.48	456		7.46	462		7.44	596
7.5	455		7.48	438		7.46	573
7.52	420		7.5	449		7.48	596
7.54	401		7.52	419		7.5	603
7.56	455		7.54	502		7.52	576
7.58	409		7.56	464		7.54	585
7.6	431		7.58	460		7.56	552
7.62	433		7.6	468		7.58	585
7.64	435		7.62	469		7.6	607
7.66	418		7.64	439		7.62	570
7.68	396		7.66	487		7.64	570
7.7	425		7.68	476		7.66	597
7.72	412		7.7	442		7.68	551
7.74	402		7.72	431		7.7	612
7.76	395		7.74	487		7.72	576
7.78	391		7.76	437		7.74	605
7.8	427		7.78	485		7.76	588
7.82	430		7.8	483		7.78	578
7.84	413		7.82	438		7.8	634
7.86	456		7.84	439		7.82	590
7.88	392		7.86	426		7.84	579
7.9	415		7.88	470		7.86	566
7.92	388		7.9	421		7.88	579
7.94	411		7.92	440		7.9	523
7.96	383		7.94	443		7.92	545
7.98	424		7.96	469		7.94	603
8	430		7.98	435		7.96	602
8.02	418		8	435		7.98	583
8.04	427		8.02	379		8	563
8.06	402		8.04	448		8.02	575
8.08	384		8.06	438		8.04	591
8.1	444		8.08	423		8.06	561
8.12	391		8.1	434		8.08	530
8.14	396		8.12	473		8.1	576
8.16	445		8.14	457		8.12	597
8.18	460		8.16	424		8.14	577
8.2	419		8.18	428		8.16	565
8.22	411		8.2	456		8.18	530
8.24	383		8.22	432		8.2	541
8.26	392		8.24	433		8.22	536
8.28	412		8.26	439		8.24	556
8.3	382		8.28	452		8.26	541
8.32	424		8.3	415		8.28	571
8.34	427		8.32	469		8.3	554
8.36	400		8.34	408		8.32	559
8.38	424		8.36	432		8.34	520
8.4	396		8.38	457		8.36	555
8.42	418		8.4	452		8.38	601
8.44	399		8.42	394		8.4	568
8.46	406		8.44	411		8.42	563
8.48	395		8.46	413		8.44	527
8.5	427		8.48	426		8.46	523
8.52	382		8.5	429		8.48	533
8.54	412		8.52	448		8.5	518
8.56	418		8.54	450		8.52	547
8.58	388		8.56	428		8.54	539
8.6	391		8.58	445		8.56	541
8.62	424		8.6	431		8.58	536
8.64	363		8.62	434		8.6	521
8.66	402		8.64	397		8.62	522
8.68	423		8.66	378		8.64	513
8.7	428		8.68	389		8.66	576
8.72	391		8.7	388		8.68	534
8.74	379		8.72	400		8.7	546
8.76	410		8.74	442		8.72	515
8.78	413		8.76	412		8.74	568
8.8	430		8.78	380		8.76	521
8.82	407		8.8	406		8.78	503
8.84	374		8.82	394		8.8	550
8.86	390		8.84	377		8.82	500
8.88	387		8.86	394		8.84	531
8.9	372		8.88	404		8.86	505
8.92	381		8.9	392		8.88	529
8.94	357		8.92	377		8.9	523
8.96	355		8.94	422		8.92	538
8.98	426		8.96	433		8.94	580
9	395		8.98	408		8.96	525
9.02	379		9	394		8.98	491
9.04	386		9.02	397		9	491
9.06	363		9.04	364		9.02	504
9.08	405		9.06	387		9.04	505
9.1	422		9.08	458		9.06	510
9.12	390		9.1	441		9.08	534
9.14	401		9.12	409		9.1	546
9.16	402		9.14	394		9.12	529
9.18	391		9.16	389		9.14	528
9.2	397		9.18	362		9.16	517
9.22	375		9.2	400		9.18	493
9.24	388		9.22	350		9.2	524
9.26	391		9.24	405		9.22	464
9.28	399		9.26	384		9.24	502
9.3	391		9.28	382		9.26	486
9.32	406		9.3	394		9.28	501
9.34	360		9.32	359		9.3	515
9.36	348		9.34	401		9.32	470
9.38	381		9.36	388		9.34	492
9.4	396		9.38	387		9.36	530
9.42	386		9.4	358		9.38	485
9.44	377		9.42	409		9.4	517
9.46	361		9.44	356		9.42	538
9.48	379		9.46	358		9.44	565
9.5	383		9.48	365		9.46	524
9.52	380		9.5	368		9.48	516
9.54	376		9.52	374		9.5	482
9.56	365		9.54	363		9.52	478
9.58	390		9.56	385		9.54	515
9.6	401		9.58	374		9.56	480
9.62	406		9.6	373		9.58	512
9.64	406		9.62	371		9.6	503
9.66	395		9.64	387		9.62	488
9.68	377		9.66	373		9.64	517
9.7	363		9.68	356		9.66	537
9.72	408		9.7	382		9.68	514
9.74	368		9.72	398		9.7	495
9.76	389		9.74	360		9.72	503
9.78	377		9.76	364		9.74	480
9.8	361		9.78	394		9.76	449
9.82	349		9.8	399		9.78	447
9.84	393		9.82	385		9.8	494
9.86	377		9.84	401		9.82	531
9.88	381		9.86	362		9.84	480
9.9	378		9.88	361		9.86	493
9.92	385		9.9	388		9.88	492
9.94	395		9.92	386		9.9	503
9.96	378		9.94	409		9.92	488
9.98	383		9.96	396		9.94	481
10	355		9.98	362		9.96	462
10.02	398		10	383		9.98	445
10.04	388		10.02	367		10	501
10.06	342		10.04	366		10.02	517
10.08	370		10.06	389		10.04	492
10.1	366		10.08	373		10.06	501
10.12	377		10.1	363		10.08	489
10.14	393		10.12	365		10.1	479
10.16	374		10.14	406		10.12	466
10.18	370		10.16	373		10.14	471
10.2	390		10.18	360		10.16	482
10.22	351		10.2	351		10.18	494
10.24	382		10.22	354		10.2	474
10.26	344		10.24	369		10.22	491
10.28	377		10.26	350		10.24	535
10.3	378		10.28	344		10.26	531
10.32	378		10.3	365		10.28	505
10.34	351		10.32	406		10.3	477
10.36	314		10.34	368		10.32	467
10.38	388		10.36	362		10.34	485
10.4	346		10.38	351		10.36	536
10.42	376		10.4	347		10.38	521
10.44	324		10.42	373		10.4	495
10.46	348		10.44	388		10.42	513
10.48	377		10.46	363		10.44	501
10.5	375		10.48	332		10.46	516
10.52	349		10.5	366		10.48	504
10.54	359		10.52	372		10.5	500
10.56	360		10.54	366		10.52	508
10.58	350		10.56	346		10.54	513
10.6	351		10.58	355		10.56	535
10.62	359		10.6	347		10.58	526
10.64	383		10.62	329		10.6	481
10.66	384		10.64	340		10.62	514
10.68	426		10.66	363		10.64	514
10.7	370		10.68	340		10.66	517
10.72	334		10.7	340		10.68	541
10.74	342		10.72	353		10.7	564
10.76	330		10.74	343		10.72	553
10.78	350		10.76	366		10.74	574
10.8	365		10.78	331		10.76	534
10.82	385		10.8	362		10.78	526
10.84	372		10.82	369		10.8	610
10.86	333		10.84	320		10.82	569
10.88	337		10.86	353		10.84	555
10.9	353		10.88	350		10.86	587
10.92	413		10.9	374		10.88	582
10.94	347		10.92	334		10.9	618
10.96	338		10.94	330		10.92	577
10.98	369		10.96	354		10.94	564
11	348		10.98	351		10.96	590
11.02	389		11	368		10.98	564
11.04	342		11.02	348		11	587
11.06	365		11.04	364		11.02	558
11.08	352		11.06	361		11.04	556
11.1	366		11.08	336		11.06	577
11.12	345		11.1	351		11.08	545
11.14	370		11.12	334		11.1	546
11.16	350		11.14	344		11.12	565
11.18	356		11.16	381		11.14	529
11.2	376		11.18	348		11.16	522
11.22	365		11.2	368		11.18	530
11.24	391		11.22	387		11.2	552
11.26	370		11.24	343		11.22	531
11.28	340		11.26	344		11.24	484
11.3	382		11.28	349		11.26	526
11.32	379		11.3	333		11.28	520
11.34	375		11.32	328		11.3	521
11.36	384		11.34	349		11.32	556
11.38	393		11.36	349		11.34	518
11.4	355		11.38	333		11.36	482
11.42	334		11.4	301		11.38	457
11.44	330		11.42	324		11.4	458
11.46	364		11.44	329		11.42	510
11.48	366		11.46	332		11.44	472
11.5	338		11.48	326		11.46	451
11.52	377		11.5	333		11.48	453
11.54	324		11.52	371		11.5	483
11.56	371		11.54	369		11.52	516
11.58	379		11.56	344		11.54	457
11.6	365		11.58	356		11.56	473
11.62	362		11.6	338		11.58	450
11.64	363		11.62	334		11.6	457
11.66	361		11.64	361		11.62	455
11.68	350		11.66	324		11.64	458
11.7	341		11.68	323		11.66	451
11.72	378		11.7	318		11.68	439
11.74	346		11.72	343		11.7	473
11.76	356		11.74	342		11.72	439
11.78	351		11.76	336		11.74	483
11.8	368		11.78	325		11.76	449
11.82	381		11.8	310		11.78	463
11.84	368		11.82	307		11.8	426
11.86	345		11.84	358		11.82	438
11.88	328		11.86	331		11.84	448
11.9	352		11.88	316		11.86	423
11.92	403		11.9	327		11.88	463
11.94	362		11.92	313		11.9	463
11.96	387		11.94	320		11.92	378
11.98	338		11.96	325		11.94	475
12	384		11.98	278		11.96	426
12.02	353		12	334		11.98	393
12.04	359		12.02	361		12	440
12.06	348		12.04	302		12.02	442
12.08	343		12.06	355		12.04	420
12.1	370		12.08	346		12.06	467
12.12	337		12.1	326		12.08	423
12.14	366		12.12	343		12.1	438
12.16	347		12.14	350		12.12	460
12.18	358		12.16	339		12.14	435
12.2	367		12.18	318		12.16	408
12.22	326		12.2	310		12.18	412
12.24	352		12.22	322		12.2	429
12.26	387		12.24	339		12.22	414
12.28	371		12.26	331		12.24	382
12.3	369		12.28	309		12.26	423
12.32	341		12.3	340		12.28	421
12.34	371		12.32	329		12.3	427
12.36	329		12.34	311		12.32	417
12.38	331		12.36	317		12.34	398
12.4	360		12.38	329		12.36	436
12.42	346		12.4	333		12.38	400
12.44	346		12.42	323		12.4	377
12.46	381		12.44	289		12.42	396
12.48	339		12.46	315		12.44	404
12.5	356		12.48	318		12.46	416
12.52	346		12.5	325		12.48	434
12.54	351		12.52	335		12.5	435
12.56	325		12.54	323		12.52	416
12.58	359		12.56	284		12.54	417
12.6	353		12.58	348		12.56	386
12.62	352		12.6	315		12.58	414
12.64	376		12.62	300		12.6	441
12.66	381		12.64	318		12.62	425
12.68	400		12.66	341		12.64	425
12.7	374		12.68	374		12.66	411
12.72	364		12.7	359		12.68	422
12.74	389		12.72	356		12.7	392
12.76	361		12.74	329		12.72	387
12.78	336		12.76	286		12.74	384
12.8	349		12.78	307		12.76	407
12.82	365		12.8	323		12.78	388
12.84	374		12.82	310		12.8	394
12.86	355		12.84	330		12.82	421
12.88	338		12.86	316		12.84	436
12.9	370		12.88	307		12.86	382
12.92	332		12.9	327		12.88	426
12.94	358		12.92	301		12.9	404
12.96	366		12.94	331		12.92	377
12.98	326		12.96	291		12.94	421
13	368		12.98	308		12.96	369
13.02	378		13	301		12.98	384
13.04	368		13.02	334		13	362
13.06	366		13.04	325		13.02	387
13.08	377		13.06	308		13.04	388
13.1	330		13.08	323		13.06	397
13.12	368		13.1	312		13.08	350
13.14	344		13.12	313		13.1	386
13.16	358		13.14	320		13.12	419
13.18	360		13.16	321		13.14	376
13.2	348		13.18	341		13.16	433
13.22	342		13.2	325		13.18	405
13.24	366		13.22	307		13.2	431
13.26	365		13.24	344		13.22	397
13.28	353		13.26	307		13.24	389
13.3	348		13.28	329		13.26	393
13.32	377		13.3	327		13.28	373
13.34	323		13.32	333		13.3	414
13.36	370		13.34	329		13.32	420
13.38	330		13.36	334		13.34	417
13.4	338		13.38	319		13.36	377
13.42	332		13.4	280		13.38	404
13.44	366		13.42	315		13.4	394
13.46	352		13.44	304		13.42	385
13.48	367		13.46	341		13.44	371
13.5	370		13.48	308		13.46	393
13.52	387		13.5	348		13.48	394
13.54	379		13.52	317		13.5	399
13.56	349		13.54	320		13.52	367
13.58	354		13.56	297		13.54	366
13.6	373		13.58	324		13.56	387
13.62	352		13.6	311		13.58	386
13.64	346		13.62	310		13.6	370
13.66	406		13.64	326		13.62	364
13.68	343		13.66	312		13.64	363
13.7	350		13.68	321		13.66	397
13.72	339		13.7	306		13.68	367
13.74	397		13.72	301		13.7	401
13.76	355		13.74	307		13.72	376
13.78	369		13.76	339		13.74	412
13.8	374		13.78	325		13.76	373
13.82	367		13.8	306		13.78	375
13.84	369		13.82	326		13.8	386
13.86	331		13.84	313		13.82	364
13.88	371		13.86	314		13.84	373
13.9	366		13.88	307		13.86	364
13.92	339		13.9	307		13.88	373
13.94	368		13.92	312		13.9	377
13.96	367		13.94	324		13.92	376
13.98	345		13.96	304		13.94	344
14	374		13.98	314		13.96	372
14.02	355		14	318		13.98	387
14.04	370		14.02	303		14	377
14.06	389		14.04	300		14.02	355
14.08	350		14.06	315		14.04	355
14.1	383		14.08	366		14.06	400
14.12	361		14.1	336		14.08	352
14.14	367		14.12	353		14.1	381
14.16	331		14.14	315		14.12	412
14.18	348		14.16	317		14.14	410
14.2	371		14.18	332		14.16	365
14.22	355		14.2	351		14.18	359
14.24	352		14.22	318		14.2	399
14.26	370		14.24	328		14.22	345
14.28	421		14.26	297		14.24	377
14.3	330		14.28	321		14.26	420
14.32	347		14.3	308		14.28	400
14.34	381		14.32	328		14.3	380
14.36	369		14.34	344		14.32	373
14.38	382		14.36	330		14.34	394
14.4	380		14.38	346		14.36	386
14.42	360		14.4	322		14.38	369
14.44	383		14.42	357		14.4	400
14.46	360		14.44	315		14.42	388
14.48	359		14.46	291		14.44	388
14.5	374		14.48	308		14.46	404
14.52	403		14.5	312		14.48	373
14.54	352		14.52	335		14.5	379
14.56	379		14.54	309		14.52	406
14.58	360		14.56	299		14.54	374
14.6	409		14.58	324		14.56	398
14.62	387		14.6	305		14.58	392
14.64	330		14.62	322		14.6	410
14.66	339		14.64	316		14.62	393
14.68	377		14.66	343		14.64	380
14.7	342		14.68	334		14.66	386
14.72	374		14.7	324		14.68	387
14.74	369		14.72	330		14.7	402
14.76	389		14.74	304		14.72	380
14.78	386		14.76	326		14.74	394
14.8	355		14.78	270		14.76	409
14.82	381		14.8	311		14.78	382
14.84	369		14.82	328		14.8	379
14.86	372		14.84	318		14.82	386
14.88	382		14.86	334		14.84	391
14.9	383		14.88	322		14.86	392
14.92	385		14.9	328		14.88	386
14.94	383		14.92	336		14.9	391
14.96	371		14.94	336		14.92	354
14.98	384		14.96	326		14.94	430
15	363		14.98	328		14.96	415
15.02	379		15	335		14.98	396
15.04	370		15.02	324		15	393
15.06	366		15.04	317		15.02	374
15.08	380		15.06	346		15.04	374
15.1	354		15.08	310		15.06	356
15.12	360		15.1	295		15.08	343
15.14	373		15.12	328		15.1	381
15.16	361		15.14	351		15.12	396
15.18	361		15.16	318		15.14	385
15.2	386		15.18	306		15.16	402
15.22	382		15.2	304		15.18	413
15.24	427		15.22	309		15.2	386
15.26	403		15.24	283		15.22	400
15.28	405		15.26	320		15.24	370
15.3	354		15.28	344		15.26	395
15.32	360		15.3	275		15.28	326
15.34	394		15.32	318		15.3	367
15.36	371		15.34	330		15.32	391
15.38	361		15.36	346		15.34	388
15.4	376		15.38	311		15.36	357
15.42	377		15.4	327		15.38	403
15.44	352		15.42	309		15.4	402
15.46	360		15.44	333		15.42	368
15.48	352		15.46	325		15.44	373
15.5	382		15.48	325		15.46	380
15.52	403		15.5	331		15.48	359
15.54	390		15.52	345		15.5	385
15.56	368		15.54	311		15.52	366
15.58	334		15.56	316		15.54	420
15.6	382		15.58	351		15.56	426
15.62	371		15.6	324		15.58	378
15.64	361		15.62	301		15.6	386
15.66	379		15.64	318		15.62	373
15.68	403		15.66	323		15.64	385
15.7	354		15.68	316		15.66	389
15.72	394		15.7	332		15.68	394
15.74	389		15.72	342		15.7	380
15.76	365		15.74	348		15.72	357
15.78	386		15.76	350		15.74	373
15.8	399		15.78	379		15.76	391
15.82	410		15.8	361		15.78	346
15.84	369		15.82	334		15.8	404
15.86	354		15.84	312		15.82	400
15.88	365		15.86	339		15.84	371
15.9	396		15.88	351		15.86	370
15.92	385		15.9	335		15.88	337
15.94	371		15.92	346		15.9	365
15.96	362		15.94	331		15.92	381
15.98	369		15.96	331		15.94	409
16	381		15.98	321		15.96	405
16.02	403		16	351		15.98	339
16.04	384		16.02	332		16	367
16.06	373		16.04	323		16.02	367
16.08	401		16.06	347		16.04	384
16.1	412		16.08	321		16.06	427
16.12	377		16.1	337		16.08	349
16.14	402		16.12	350		16.1	375
16.16	410		16.14	332		16.12	391
16.18	402		16.16	329		16.14	397
16.2	392		16.18	329		16.16	393
16.22	416		16.2	326		16.18	412
16.24	390		16.22	322		16.2	381
16.26	429		16.24	332		16.22	375
16.28	433		16.26	307		16.24	369
16.3	421		16.28	286		16.26	366
16.32	400		16.3	325		16.28	359
16.34	399		16.32	309		16.3	343
16.36	405		16.34	363		16.32	392
16.38	390		16.36	308		16.34	364
16.4	392		16.38	339		16.36	427
16.42	402		16.4	323		16.38	410
16.44	402		16.42	326		16.4	381
16.46	410		16.44	306		16.42	379
16.48	379		16.46	323		16.44	361
16.5	378		16.48	300		16.46	385
16.52	399		16.5	338		16.48	348
16.54	416		16.52	363		16.5	370
16.56	423		16.54	344		16.52	366
16.58	433		16.56	353		16.54	393
16.6	406		16.58	337		16.56	384
16.62	435		16.6	367		16.58	363
16.64	401		16.62	345		16.6	400
16.66	399		16.64	352		16.62	384
16.68	405		16.66	315		16.64	377
16.7	408		16.68	315		16.66	383
16.72	421		16.7	320		16.68	439
16.74	420		16.72	327		16.7	388
16.76	376		16.74	324		16.72	402
16.78	393		16.76	328		16.74	379
16.8	404		16.78	347		16.76	405
16.82	385		16.8	361		16.78	383
16.84	392		16.82	367		16.8	379
16.86	375		16.84	334		16.82	387
16.88	394		16.86	332		16.84	359
16.9	390		16.88	343		16.86	398
16.92	388		16.9	347		16.88	406
16.94	403		16.92	361		16.9	391
16.96	375		16.94	364		16.92	366
16.98	413		16.96	384		16.94	340
17	380		16.98	368		16.96	386
17.02	390		17	336		16.98	408
17.04	386		17.02	357		17	383
17.06	393		17.04	364		17.02	399
17.08	419		17.06	376		17.04	369
17.1	392		17.08	344		17.06	409
17.12	385		17.1	332		17.08	367
17.14	421		17.12	331		17.1	378
17.16	406		17.14	332		17.12	388
17.18	402		17.16	358		17.14	410
17.2	394		17.18	352		17.16	379
17.22	411		17.2	327		17.18	443
17.24	409		17.22	335		17.2	374
17.26	383		17.24	337		17.22	376
17.28	377		17.26	374		17.24	375
17.3	430		17.28	360		17.26	355
17.32	387		17.3	365		17.28	417
17.34	373		17.32	353		17.3	379
17.36	445		17.34	345		17.32	430
17.38	408		17.36	331		17.34	401
17.4	413		17.38	353		17.36	396
17.42	461		17.4	336		17.38	374
17.44	425		17.42	357		17.4	387
17.46	411		17.44	354		17.42	412
17.48	380		17.46	379		17.44	377
17.5	419		17.48	357		17.46	396
17.52	388		17.5	379		17.48	388
17.54	408		17.52	346		17.5	371
17.56	399		17.54	349		17.52	366
17.58	425		17.56	338		17.54	403
17.6	431		17.58	360		17.56	403
17.62	415		17.6	358		17.58	419
17.64	436		17.62	371		17.6	412
17.66	458		17.64	381		17.62	365
17.68	451		17.66	326		17.64	376
17.7	435		17.68	377		17.66	378
17.72	416		17.7	362		17.68	403
17.74	381		17.72	343		17.7	400
17.76	407		17.74	352		17.72	384
17.78	414		17.76	360		17.74	403
17.8	381		17.78	389		17.76	408
17.82	415		17.8	365		17.78	424
17.84	426		17.82	360		17.8	388
17.86	424		17.84	389		17.82	413
17.88	404		17.86	351		17.84	392
17.9	460		17.88	368		17.86	392
17.92	398		17.9	368		17.88	386
17.94	443		17.92	359		17.9	413
17.96	380		17.94	403		17.92	400
17.98	457		17.96	351		17.94	427
18	438		17.98	371		17.96	412
18.02	448		18	376		17.98	399
18.04	409		18.02	354		18	419
18.06	423		18.04	394		18.02	404
18.08	446		18.06	386		18.04	393
18.1	405		18.08	400		18.06	436
18.12	451		18.1	375		18.08	432
18.14	388		18.12	378		18.1	414
18.16	400		18.14	424		18.12	399
18.18	396		18.16	408		18.14	393
18.2	419		18.18	366		18.16	424
18.22	447		18.2	370		18.18	403
18.24	459		18.22	371		18.2	407
18.26	444		18.24	398		18.22	458
18.28	442		18.26	396		18.24	448
18.3	418		18.28	395		18.26	406
18.32	429		18.3	395		18.28	396
18.34	404		18.32	374		18.3	409
18.36	442		18.34	358		18.32	449
18.38	447		18.36	392		18.34	416
18.4	417		18.38	421		18.36	415
18.42	447		18.4	371		18.38	397
18.44	424		18.42	410		18.4	375
18.46	463		18.44	399		18.42	410
18.48	445		18.46	356		18.44	442
18.5	389		18.48	366		18.46	423
18.52	428		18.5	368		18.48	428
18.54	390		18.52	370		18.5	420
18.56	394		18.54	388		18.52	411
18.58	414		18.56	389		18.54	413
18.6	387		18.58	415		18.56	409
18.62	423		18.6	397		18.58	463
18.64	445		18.62	404		18.6	444
18.66	421		18.64	393		18.62	418
18.68	428		18.66	376		18.64	430
18.7	430		18.68	368		18.66	451
18.72	453		18.7	407		18.68	432
18.74	391		18.72	387		18.7	409
18.76	427		18.74	398		18.72	467
18.78	451		18.76	423		18.74	443
18.8	433		18.78	425		18.76	437
18.82	413		18.8	400		18.78	400
18.84	431		18.82	400		18.8	402
18.86	436		18.84	375		18.82	431
18.88	444		18.86	425		18.84	455
18.9	431		18.88	402		18.86	419
18.92	429		18.9	411		18.88	416
18.94	395		18.92	401		18.9	401
18.96	414		18.94	408		18.92	437
18.98	432		18.96	405		18.94	430
19	449		18.98	433		18.96	426
19.02	395		19	403		18.98	415
19.04	396		19.02	396		19	407
19.06	399		19.04	402		19.02	419
19.08	415		19.06	390		19.04	441
19.1	442		19.08	425		19.06	414
19.12	402		19.1	400		19.08	429
19.14	432		19.12	405		19.1	440
19.16	434		19.14	394		19.12	454
19.18	416		19.16	433		19.14	431
19.2	464		19.18	397		19.16	442
19.22	437		19.2	386		19.18	476
19.24	415		19.22	408		19.2	412
19.26	410		19.24	401		19.22	412
19.28	457		19.26	376		19.24	440
19.3	449		19.28	365		19.26	425
19.32	454		19.3	390		19.28	460
19.34	431		19.32	403		19.3	470
19.36	449		19.34	375		19.32	410
19.38	385		19.36	403		19.34	456
19.4	417		19.38	398		19.36	439
19.42	471		19.4	413		19.38	417
19.44	432		19.42	404		19.4	455
19.46	444		19.44	388		19.42	459
19.48	427		19.46	412		19.44	414
19.5	468		19.48	420		19.46	442
19.52	463		19.5	424		19.48	430
19.54	430		19.52	428		19.5	438
19.56	434		19.54	391		19.52	451
19.58	437		19.56	395		19.54	422
19.6	407		19.58	438		19.56	430
19.62	456		19.6	410		19.58	422
19.64	433		19.62	457		19.6	369
19.66	442		19.64	442		19.62	426
19.68	460		19.66	453		19.64	456
19.7	512		19.68	457		19.66	503
19.72	449		19.7	418		19.68	441
19.74	473		19.72	464		19.7	439
19.76	471		19.74	461		19.72	463
19.78	424		19.76	435		19.74	421
19.8	453		19.78	437		19.76	447
19.82	449		19.8	446		19.78	434
19.84	489		19.82	438		19.8	461
19.86	436		19.84	466		19.82	432
19.88	440		19.86	483		19.84	474
19.9	452		19.88	451		19.86	450
19.92	451		19.9	467		19.88	448
19.94	441		19.92	504		19.9	438
19.96	480		19.94	473		19.92	409
19.98	431		19.96	428		19.94	422
20	430		19.98	392		19.96	436
20.02	461		20	454		19.98	431
20.04	473		20.02	443		20	467
20.06	469		20.04	442		20.02	449
20.08	452		20.06	469		20.04	476
20.1	489		20.08	427		20.06	452
20.12	397		20.1	434		20.08	400
20.14	396		20.12	458		20.1	443
20.16	490		20.14	436		20.12	468
20.18	462		20.16	423		20.14	460
20.2	476		20.18	444		20.16	457
20.22	446		20.2	449		20.18	428
20.24	454		20.22	478		20.2	438
20.26	447		20.24	476		20.22	413
20.28	484		20.26	443		20.24	411
20.3	481		20.28	486		20.26	484
20.32	437		20.3	476		20.28	510
20.34	459		20.32	459		20.3	446
20.36	458		20.34	470		20.32	461
20.38	477		20.36	503		20.34	416
20.4	465		20.38	484		20.36	496
20.42	469		20.4	409		20.38	458
20.44	474		20.42	443		20.4	449
20.46	466		20.44	482		20.42	440
20.48	479		20.46	454		20.44	465
20.5	423		20.48	473		20.46	423
20.52	432		20.5	472		20.48	468
20.54	482		20.52	483		20.5	440
20.56	448		20.54	459		20.52	434
20.58	488		20.56	488		20.54	433
20.6	467		20.58	470		20.56	451
20.62	456		20.6	494		20.58	488
20.64	464		20.62	473		20.6	450
20.66	464		20.64	469		20.62	473
20.68	487		20.66	464		20.64	477
20.7	507		20.68	489		20.66	462
20.72	508		20.7	494		20.68	495
20.74	453		20.72	434		20.7	459
20.76	453		20.74	450		20.72	483
20.78	478		20.76	478		20.74	491
20.8	456		20.78	448		20.76	460
20.82	469		20.8	456		20.78	464
20.84	462		20.82	494		20.8	452
20.86	469		20.84	502		20.82	463
20.88	480		20.86	480		20.84	485
20.9	491		20.88	466		20.86	469
20.92	493		20.9	509		20.88	463
20.94	491		20.92	502		20.9	461
20.96	465		20.94	466		20.92	449
20.98	486		20.96	468		20.94	453
21	489		20.98	518		20.96	516
21.02	443		21	485		20.98	486
21.04	450		21.02	478		21	509
21.06	465		21.04	527		21.02	461
21.08	471		21.06	486		21.04	488
21.1	496		21.08	495		21.06	506
21.12	496		21.1	496		21.08	510
21.14	504		21.12	535		21.1	507
21.16	496		21.14	525		21.12	503
21.18	448		21.16	479		21.14	486
21.2	483		21.18	502		21.16	491
21.22	470		21.2	512		21.18	472
21.24	489		21.22	474		21.2	470
21.26	490		21.24	529		21.22	489
21.28	471		21.26	486		21.24	479
21.3	456		21.28	492		21.26	510
21.32	479		21.3	531		21.28	493
21.34	477		21.32	488		21.3	467
21.36	469		21.34	517		21.32	478
21.38	471		21.36	499		21.34	520
21.4	456		21.38	501		21.36	497
21.42	464		21.4	508		21.38	481
21.44	477		21.42	548		21.4	527
21.46	478		21.44	479		21.42	494
21.48	507		21.46	514		21.44	472
21.5	470		21.48	527		21.46	462
21.52	475		21.5	523		21.48	499
21.54	482		21.52	485		21.5	488
21.56	494		21.54	492		21.52	488
21.58	460		21.56	524		21.54	447
21.6	513		21.58	565		21.56	438
21.62	467		21.6	538		21.58	478
21.64	513		21.62	554		21.6	495
21.66	487		21.64	503		21.62	467
21.68	487		21.66	527		21.64	508
21.7	478		21.68	512		21.66	464
21.72	488		21.7	537		21.68	474
21.74	513		21.72	516		21.7	473
21.76	476		21.74	561		21.72	470
21.78	486		21.76	540		21.74	490
21.8	478		21.78	523		21.76	499
21.82	456		21.8	492		21.78	482
21.84	511		21.82	517		21.8	454
21.86	496		21.84	552		21.82	478
21.88	480		21.86	543		21.84	505
21.9	492		21.88	566		21.86	469
21.92	513		21.9	509		21.88	489
21.94	511		21.92	546		21.9	522
21.96	499		21.94	487		21.92	515
21.98	486		21.96	518		21.94	491
22	450		21.98	533		21.96	490
22.02	476		22	525		21.98	517
22.04	494		22.02	528		22	481
22.06	460		22.04	556		22.02	520
22.08	484		22.06	544		22.04	500
22.1	502		22.08	551		22.06	459
22.12	521		22.1	574		22.08	476
22.14	481		22.12	573		22.1	491
22.16	464		22.14	563		22.12	493
22.18	494		22.16	556		22.14	523
22.2	490		22.18	518		22.16	522
22.22	503		22.2	551		22.18	477
22.24	528		22.22	524		22.2	521
22.26	513		22.24	567		22.22	502
22.28	516		22.26	586		22.24	483
22.3	475		22.28	562		22.26	491
22.32	509		22.3	519		22.28	499
22.34	484		22.32	540		22.3	497
22.36	489		22.34	591		22.32	477
22.38	494		22.36	607		22.34	472
22.4	534		22.38	575		22.36	494
22.42	499		22.4	552		22.38	515
22.44	472		22.42	568		22.4	528
22.46	486		22.44	594		22.42	497
22.48	500		22.46	574		22.44	486
22.5	516		22.48	592		22.46	516
22.52	482		22.5	591		22.48	486
22.54	479		22.52	577		22.5	531
22.56	485		22.54	611		22.52	509
22.58	486		22.56	566		22.54	522
22.6	487		22.58	586		22.56	483
22.62	510		22.6	574		22.58	507
22.64	509		22.62	625		22.6	533
22.66	505		22.64	581		22.62	512
22.68	487		22.66	575		22.64	487
22.7	497		22.68	566		22.66	500
22.72	466		22.7	580		22.68	495
22.74	501		22.72	552		22.7	502
22.76	520		22.74	616		22.72	531
22.78	495		22.76	582		22.74	540
22.8	433		22.78	613		22.76	516
22.82	488		22.8	619		22.78	543
22.84	508		22.82	649		22.8	504
22.86	495		22.84	596		22.82	545
22.88	515		22.86	622		22.84	499
22.9	497		22.88	607		22.86	490
22.92	521		22.9	581		22.88	533
22.94	488		22.92	607		22.9	546
22.96	485		22.94	628		22.92	532
22.98	509		22.96	616		22.94	500
23	511		22.98	652		22.96	504
23.02	531		23	590		22.98	516
23.04	496		23.02	565		23	496
23.06	501		23.04	595		23.02	532
23.08	499		23.06	624		23.04	524
23.1	468		23.08	583		23.06	528
23.12	489		23.1	600		23.08	533
23.14	477		23.12	639		23.1	520
23.16	521		23.14	605		23.12	544
23.18	534		23.16	628		23.14	525
23.2	481		23.18	642		23.16	509
23.22	496		23.2	624		23.18	482
23.24	544		23.22	629		23.2	529
23.26	533		23.24	606		23.22	473
23.28	521		23.26	645		23.24	547
23.3	523		23.28	646		23.26	502
23.32	528		23.3	640		23.28	515
23.34	552		23.32	596		23.3	527
23.36	524		23.34	643		23.32	511
23.38	526		23.36	635		23.34	503
23.4	515		23.38	597		23.36	531
23.42	514		23.4	613		23.38	555
23.44	500		23.42	655		23.4	574
23.46	498		23.44	689		23.42	522
23.48	512		23.46	656		23.44	530
23.5	546		23.48	647		23.46	533
23.52	535		23.5	668		23.48	533
23.54	494		23.52	626		23.5	491
23.56	526		23.54	675		23.52	528
23.58	525		23.56	672		23.54	525
23.6	516		23.58	674		23.56	550
23.62	525		23.6	616		23.58	520
23.64	548		23.62	675		23.6	547
23.66	526		23.64	676		23.62	558
23.68	523		23.66	646		23.64	577
23.7	516		23.68	654		23.66	535
23.72	513		23.7	691		23.68	539
23.74	523		23.72	718		23.7	553
23.76	532		23.74	687		23.72	516
23.78	497		23.76	689		23.74	516
23.8	524		23.78	652		23.76	559
23.82	484		23.8	704		23.78	562
23.84	480		23.82	671		23.8	571
23.86	546		23.84	676		23.82	528
23.88	518		23.86	674		23.84	504
23.9	555		23.88	715		23.86	546
23.92	517		23.9	651		23.88	510
23.94	495		23.92	681		23.9	532
23.96	496		23.94	711		23.92	549
23.98	537		23.96	719		23.94	562
24	513		23.98	737		23.96	554
24.02	526		24	695		23.98	573
24.04	501		24.02	692		24	539
24.06	527		24.04	699		24.02	513
24.08	520		24.06	750		24.04	560
24.1	487		24.08	730		24.06	577
24.12	559		24.1	706		24.08	527
24.14	585		24.12	715		24.1	529
24.16	578		24.14	743		24.12	514
24.18	537		24.16	743		24.14	543
24.2	507		24.18	707		24.16	568
24.22	542		24.2	775		24.18	525
24.24	521		24.22	762		24.2	526
24.26	542		24.24	713		24.22	533
24.28	533		24.26	689		24.24	545
24.3	505		24.28	739		24.26	515
24.32	523		24.3	722		24.28	543
24.34	546		24.32	730		24.3	520
24.36	539		24.34	749		24.32	533
24.38	516		24.36	743		24.34	539
24.4	509		24.38	749		24.36	556
24.42	543		24.4	738		24.38	528
24.44	520		24.42	735		24.4	556
24.46	522		24.44	706		24.42	520
24.48	501		24.46	702		24.44	538
24.5	524		24.48	793		24.46	521
24.52	549		24.5	758		24.48	551
24.54	557		24.52	793		24.5	544
24.56	554		24.54	718		24.52	557
24.58	577		24.56	715		24.54	549
24.6	523		24.58	788		24.56	553
24.62	540		24.6	741		24.58	549
24.64	552		24.62	756		24.6	532
24.66	567		24.64	719		24.62	534
24.68	542		24.66	741		24.64	556
24.7	528		24.68	802		24.66	501
24.72	550		24.7	759		24.68	519
24.74	553		24.72	812		24.7	554
24.76	520		24.74	830		24.72	548
24.78	534		24.76	747		24.74	544
24.8	505		24.78	824		24.76	550
24.82	514		24.8	811		24.78	527
24.84	525		24.82	820		24.8	523
24.86	533		24.84	775		24.82	542
24.88	532		24.86	788		24.84	565
24.9	540		24.88	818		24.86	549
24.92	563		24.9	807		24.88	533
24.94	520		24.92	792		24.9	541
24.96	517		24.94	736		24.92	561
24.98	563		24.96	778		24.94	516
25	580		24.98	785		24.96	528
25.02	578		25	747		24.98	520
25.04	563		25.02	819		25	579
25.06	570		25.04	829		25.02	576
25.08	578		25.06	734		25.04	561
25.1	536		25.08	781		25.06	513
25.12	529		25.1	795		25.08	519
25.14	545		25.12	807		25.1	516
25.16	554		25.14	755		25.12	583
25.18	537		25.16	786		25.14	532
25.2	556		25.18	776		25.16	578
25.22	596		25.2	751		25.18	521
25.24	576		25.22	776		25.2	541
25.26	606		25.24	783		25.22	576
25.28	592		25.26	744		25.24	557
25.3	525		25.28	763		25.26	562
25.32	558		25.3	789		25.28	498
25.34	618		25.32	755		25.3	551
25.36	558		25.34	776		25.32	490
25.38	572		25.36	781		25.34	495
25.4	524		25.38	762		25.36	498
25.42	563		25.4	738		25.38	541
25.44	567		25.42	715		25.4	495
25.46	584		25.44	707		25.42	519
25.48	575		25.46	695		25.44	548
25.5	550		25.48	763		25.46	526
25.52	554		25.5	757		25.48	501
25.54	553		25.52	784		25.5	531
25.56	580		25.54	725		25.52	521
25.58	523		25.56	716		25.54	506
25.6	568		25.58	750		25.56	517
25.62	515		25.6	739		25.58	547
25.64	520		25.62	713		25.6	494
25.66	559		25.64	747		25.62	498
25.68	577		25.66	704		25.64	490
25.7	555		25.68	719		25.66	503
25.72	548		25.7	726		25.68	523
25.74	513		25.72	716		25.7	513
25.76	533		25.74	724		25.72	537
25.78	561		25.76	724		25.74	507
25.8	518		25.78	702		25.76	492
25.82	550		25.8	761		25.78	488
25.84	590		25.82	710		25.8	510
25.86	567		25.84	748		25.82	506
25.88	535		25.86	662		25.84	542
25.9	547		25.88	687		25.86	546
25.92	558		25.9	697		25.88	501
25.94	559		25.92	690		25.9	530
25.96	528		25.94	693		25.92	482
25.98	532		25.96	744		25.94	468
26	553		25.98	683		25.96	498
26.02	563		26	660		25.98	475
26.04	522		26.02	702		26	528
26.06	535		26.04	672		26.02	472
26.08	556		26.06	690		26.04	468
26.1	545		26.08	645		26.06	487
26.12	569		26.1	668		26.08	510
26.14	578		26.12	682		26.1	515
26.16	558		26.14	634		26.12	510
26.18	549		26.16	657		26.14	487
26.2	567		26.18	666		26.16	517
26.22	564		26.2	639		26.18	497
26.24	578		26.22	655		26.2	495
26.26	557		26.24	630		26.22	479
26.28	552		26.26	641		26.24	480
26.3	568		26.28	647		26.26	460
26.32	581		26.3	640		26.28	476
26.34	570		26.32	592		26.3	468
26.36	560		26.34	623		26.32	493
26.38	556		26.36	669		26.34	522
26.4	528		26.38	684		26.36	492
26.42	575		26.4	645		26.38	510
26.44	564		26.42	615		26.4	507
26.46	578		26.44	642		26.42	494
26.48	579		26.46	565		26.44	485
26.5	528		26.48	601		26.46	484
26.52	552		26.5	617		26.48	481
26.54	565		26.52	622		26.5	497
26.56	554		26.54	604		26.52	475
26.58	583		26.56	565		26.54	487
26.6	539		26.58	584		26.56	485
26.62	552		26.6	612		26.58	489
26.64	511		26.62	548		26.6	498
26.66	539		26.64	578		26.62	456
26.68	543		26.66	548		26.64	462
26.7	537		26.68	556		26.66	477
26.72	521		26.7	558		26.68	460
26.74	509		26.72	568		26.7	452
26.76	518		26.74	563		26.72	475
26.78	515		26.76	563		26.74	476
26.8	538		26.78	582		26.76	427
26.82	537		26.8	569		26.78	464
26.84	511		26.82	575		26.8	418
26.86	489		26.84	576		26.82	453
26.88	520		26.86	515		26.84	475
26.9	491		26.88	557		26.86	460
26.92	554		26.9	545		26.88	503
26.94	546		26.92	561		26.9	480
26.96	532		26.94	569		26.92	459
26.98	507		26.96	551		26.94	505
27	495		26.98	550		26.96	455
27.02	498		27	525		26.98	467
27.04	512		27.02	523		27	423
27.06	518		27.04	505		27.02	430
27.08	522		27.06	537		27.04	455
27.1	594		27.08	528		27.06	447
27.12	520		27.1	595		27.08	429
27.14	511		27.12	556		27.1	477
27.16	505		27.14	542		27.12	412
27.18	472		27.16	503		27.14	422
27.2	482		27.18	509		27.16	445
27.22	514		27.2	525		27.18	434
27.24	544		27.22	491		27.2	444
27.26	491		27.24	509		27.22	493
27.28	474		27.26	526		27.24	438
27.3	495		27.28	515		27.26	471
27.32	475		27.3	515		27.28	468
27.34	518		27.32	535		27.3	453
27.36	530		27.34	498		27.32	465
27.38	507		27.36	535		27.34	457
27.4	484		27.38	502		27.36	442
27.42	460		27.4	502		27.38	449
27.44	469		27.42	485		27.4	413
27.46	469		27.44	485		27.42	423
27.48	495		27.46	543		27.44	440
27.5	480		27.48	484		27.46	450
27.52	480		27.5	527		27.48	428
27.54	468		27.52	497		27.5	426
27.56	464		27.54	494		27.52	460
27.58	464		27.56	437		27.54	439
27.6	516		27.58	470		27.56	442
27.62	491		27.6	479		27.58	433
27.64	491		27.62	511		27.6	492
27.66	473		27.64	462		27.62	460
27.68	437		27.66	502		27.64	489
27.7	426		27.68	467		27.66	436
27.72	437		27.7	493		27.68	446
27.74	508		27.72	469		27.7	422
27.76	482		27.74	467		27.72	415
27.78	438		27.76	494		27.74	450
27.8	470		27.78	460		27.76	416
27.82	502		27.8	480		27.78	425
27.84	460		27.82	528		27.8	470
27.86	473		27.84	444		27.82	407
27.88	450		27.86	446		27.84	445
27.9	472		27.88	430		27.86	407
27.92	494		27.9	435		27.88	426
27.94	472		27.92	483		27.9	414
27.96	493		27.94	457		27.92	434
27.98	469		27.96	518		27.94	427
28	484		27.98	483		27.96	405
28.02	467		28	463		27.98	453
28.04	450		28.02	408		28	478
28.06	474		28.04	427		28.02	447
28.08	475		28.06	463		28.04	434
28.1	495		28.08	429		28.06	487
28.12	445		28.1	453		28.08	454
28.14	469		28.12	441		28.1	464
28.16	504		28.14	461		28.12	423
28.18	504		28.16	438		28.14	452
28.2	510		28.18	437		28.16	434
28.22	523		28.2	437		28.18	429
28.24	493		28.22	473		28.2	416
28.26	476		28.24	459		28.22	406
28.28	471		28.26	454		28.24	433
28.3	476		28.28	497		28.26	430
28.32	428		28.3	449		28.28	393
28.34	468		28.32	425		28.3	416
28.36	429		28.34	417		28.32	441
28.38	478		28.36	416		28.34	433
28.4	459		28.38	435		28.36	470
28.42	428		28.4	426		28.38	458
28.44	436		28.42	446		28.4	463
28.46	467		28.44	428		28.42	423
28.48	450		28.46	412		28.44	397
28.5	419		28.48	431		28.46	407
28.52	433		28.5	430		28.48	414
28.54	438		28.52	415		28.5	425
28.56	416		28.54	440		28.52	464
28.58	437		28.56	432		28.54	440
28.6	451		28.58	439		28.56	451
28.62	437		28.6	415		28.58	421
28.64	392		28.62	448		28.6	430
28.66	405		28.64	483		28.62	460
28.68	428		28.66	442		28.64	422
28.7	445		28.68	446		28.66	433
28.72	391		28.7	420		28.68	428
28.74	424		28.72	403		28.7	433
28.76	430		28.74	422		28.72	440
28.78	452		28.76	442		28.74	445
28.8	407		28.78	443		28.76	407
28.82	431		28.8	397		28.78	423
28.84	400		28.82	415		28.8	429
28.86	427		28.84	397		28.82	446
28.88	410		28.86	423		28.84	394
28.9	392		28.88	451		28.86	418
28.92	409		28.9	426		28.88	431
28.94	433		28.92	440		28.9	411
28.96	429		28.94	414		28.92	425
28.98	427		28.96	451		28.94	397
29	405		28.98	415		28.96	424
29.02	371		29	428		28.98	446
29.04	426		29.02	425		29	423
29.06	440		29.04	411		29.02	425
29.08	435		29.06	438		29.04	361
29.1	455		29.08	447		29.06	407
29.12	421		29.1	461		29.08	408
29.14	412		29.12	447		29.1	445
29.16	398		29.14	451		29.12	422
29.18	408		29.16	464		29.14	436
29.2	437		29.18	432		29.16	415
29.22	431		29.2	406		29.18	381
29.24	407		29.22	397		29.2	417
29.26	395		29.24	410		29.22	425
29.28	407		29.26	412		29.24	402
29.3	391		29.28	432		29.26	425
29.32	422		29.3	411		29.28	431
29.34	412		29.32	418		29.3	423
29.36	436		29.34	380		29.32	415
29.38	401		29.36	369		29.34	394
29.4	425		29.38	378		29.36	425
29.42	416		29.4	401		29.38	401
29.44	390		29.42	400		29.4	397
29.46	453		29.44	397		29.42	379
29.48	397		29.46	391		29.44	415
29.5	403		29.48	416		29.46	436
29.52	409		29.5	445		29.48	386
29.54	402		29.52	394		29.5	394
29.56	407		29.54	386		29.52	392
29.58	407		29.56	401		29.54	411
29.6	411		29.58	384		29.56	385
29.62	379		29.6	387		29.58	373
29.64	437		29.62	382		29.6	402
29.66	389		29.64	366		29.62	402
29.68	371		29.66	396		29.64	371
29.7	380		29.68	393		29.66	374
29.72	412		29.7	357		29.68	406
29.74	386		29.72	365		29.7	412
29.76	381		29.74	380		29.72	389
29.78	418		29.76	383		29.74	414
29.8	389		29.78	345		29.76	414
29.82	386		29.8	389		29.78	421
29.84	395		29.82	390		29.8	423
29.86	392		29.84	389		29.82	374
29.88	427		29.86	389		29.84	421
29.9	377		29.88	385		29.86	396
29.92	362		29.9	384		29.88	425
29.94	376		29.92	383		29.9	384
29.96	386		29.94	330		29.92	436
29.98	395		29.96	379		29.94	441
30	381		29.98	352		29.96	418
30.02	381		30	392		29.98	451
30.04	361		30.02	348		30	434
30.06	372		30.04	374		30.02	411
30.08	370		30.06	354		30.04	376
30.1	362		30.08	373		30.06	390
30.12	369		30.1	352		30.08	418
30.14	384		30.12	358		30.1	419
30.16	389		30.14	385		30.12	409
30.18	374		30.16	363		30.14	370
30.2	379		30.18	373		30.16	403
30.22	384		30.2	344		30.18	373
30.24	392		30.22	388		30.2	374
30.26	368		30.24	366		30.22	355
30.28	379		30.26	372		30.24	369
30.3	402		30.28	371		30.26	400
30.32	371		30.3	363		30.28	419
30.34	376		30.32	393		30.3	362
30.36	345		30.34	347		30.32	431
30.38	391		30.36	390		30.34	381
30.4	389		30.38	363		30.36	349
30.42	357		30.4	364		30.38	382
30.44	359		30.42	368		30.4	361
30.46	390		30.44	361		30.42	380
30.48	346		30.46	357		30.44	365
30.5	390		30.48	345		30.46	396
30.52	389		30.5	309		30.48	387
30.54	378		30.52	369		30.5	348
30.56	375		30.54	357		30.52	351
30.58	344		30.56	352		30.54	406
30.6	371		30.58	359		30.56	401
30.62	345		30.6	314		30.58	358
30.64	343		30.62	326		30.6	329
30.66	355		30.64	357		30.62	368
30.68	382		30.66	377		30.64	374
30.7	388		30.68	338		30.66	352
30.72	354		30.7	323		30.68	375
30.74	351		30.72	340		30.7	362
30.76	355		30.74	351		30.72	351
30.78	379		30.76	331		30.74	350
30.8	377		30.78	351		30.76	388
30.82	361		30.8	407		30.78	369
30.84	371		30.82	350		30.8	361
30.86	355		30.84	393		30.82	397
30.88	360		30.86	330		30.84	388
30.9	406		30.88	378		30.86	374
30.92	361		30.9	346		30.88	378
30.94	330		30.92	335		30.9	370
30.96	352		30.94	360		30.92	368
30.98	399		30.96	340		30.94	392
31	343		30.98	356		30.96	361
31.02	381		31	367		30.98	363
31.04	374		31.02	377		31	351
31.06	354		31.04	361		31.02	351
31.08	336		31.06	334		31.04	366
31.1	342		31.08	375		31.06	343
31.12	334		31.1	350		31.08	335
31.14	375		31.12	339		31.1	346
31.16	363		31.14	346		31.12	350
31.18	343		31.16	369		31.14	381
31.2	349		31.18	351		31.16	381
31.22	363		31.2	378		31.18	358
31.24	345		31.22	405		31.2	365
31.26	378		31.24	365		31.22	396
31.28	302		31.26	362		31.24	388
31.3	320		31.28	338		31.26	360
31.32	321		31.3	354		31.28	365
31.34	377		31.32	356		31.3	389
31.36	349		31.34	352		31.32	374
31.38	348		31.36	359		31.34	375
31.4	362		31.38	407		31.36	383
31.42	388		31.4	360		31.38	380
31.44	349		31.42	334		31.4	372
31.46	337		31.44	356		31.42	365
31.48	370		31.46	369		31.44	361
31.5	352		31.48	350		31.46	356
31.52	353		31.5	362		31.48	365
31.54	381		31.52	345		31.5	369
31.56	381		31.54	352		31.52	367
31.58	329		31.56	322		31.54	380
31.6	333		31.58	330		31.56	372
31.62	318		31.6	336		31.58	368
31.64	350		31.62	318		31.6	345
31.66	329		31.64	370		31.62	360
31.68	333		31.66	340		31.64	348
31.7	344		31.68	363		31.66	351
31.72	373		31.7	346		31.68	358
31.74	348		31.72	328		31.7	314
31.76	367		31.74	349		31.72	351
31.78	359		31.76	351		31.74	334
31.8	319		31.78	352		31.76	309
31.82	353		31.8	337		31.78	335
31.84	333		31.82	345		31.8	322
31.86	359		31.84	297		31.82	366
31.88	362		31.86	349		31.84	347
31.9	343		31.88	323		31.86	341
31.92	308		31.9	333		31.88	342
31.94	333		31.92	344		31.9	350
31.96	343		31.94	322		31.92	334
31.98	322		31.96	342		31.94	376
32	327		31.98	333		31.96	371
32.02	339		32	320		31.98	343
32.04	326		32.02	314		32	314
32.06	335		32.04	326		32.02	356
32.08	307		32.06	329		32.04	315
32.1	334		32.08	333		32.06	308
32.12	370		32.1	309		32.08	332
32.14	334		32.12	339		32.1	348
32.16	362		32.14	326		32.12	356
32.18	339		32.16	335		32.14	368
32.2	322		32.18	308		32.16	373
32.22	329		32.2	316		32.18	348
32.24	338		32.22	290		32.2	344
32.26	328		32.24	301		32.22	368
32.28	354		32.26	304		32.24	346
32.3	327		32.28	298		32.26	311
32.32	326		32.3	309		32.28	355
32.34	347		32.32	285		32.3	349
32.36	310		32.34	326		32.32	312
32.38	300		32.36	305		32.34	344
32.4	330		32.38	305		32.36	363
32.42	317		32.4	333		32.38	372
32.44	327		32.42	299		32.4	352
32.46	332		32.44	310		32.42	345
32.48	313		32.46	304		32.44	340
32.5	326		32.48	290		32.46	343
32.52	310		32.5	328		32.48	334
32.54	349		32.52	330		32.5	324
32.56	336		32.54	339		32.52	332
32.58	314		32.56	329		32.54	324
32.6	310		32.58	297		32.56	316
32.62	296		32.6	295		32.58	327
32.64	318		32.62	302		32.6	356
32.66	311		32.64	295		32.62	327
32.68	328		32.66	320		32.64	328
32.7	327		32.68	309		32.66	323
32.72	339		32.7	317		32.68	340
32.74	347		32.72	284		32.7	343
32.76	331		32.74	312		32.72	320
32.78	339		32.76	305		32.74	330
32.8	367		32.78	321		32.76	323
32.82	312		32.8	343		32.78	328
32.84	328		32.82	305		32.8	330
32.86	309		32.84	311		32.82	302
32.88	265		32.86	303		32.84	323
32.9	306		32.88	312		32.86	314
32.92	308		32.9	296		32.88	314
32.94	320		32.92	322		32.9	310
32.96	312		32.94	264		32.92	307
32.98	312		32.96	313		32.94	323
33	345		32.98	320		32.96	329
33.02	313		33	315		32.98	317
33.04	334		33.02	349		33	317
33.06	325		33.04	301		33.02	321
33.08	316		33.06	273		33.04	275
33.1	298		33.08	296		33.06	327
33.12	336		33.1	306		33.08	311
33.14	324		33.12	287		33.1	333
33.16	301		33.14	296		33.12	352
33.18	327		33.16	299		33.14	331
33.2	326		33.18	279		33.16	349
33.22	324		33.2	287		33.18	313
33.24	299		33.22	292		33.2	304
33.26	291		33.24	321		33.22	291
33.28	304		33.26	279		33.24	322
33.3	291		33.28	295		33.26	323
33.32	310		33.3	291		33.28	320
33.34	304		33.32	311		33.3	327
33.36	317		33.34	279		33.32	338
33.38	310		33.36	274		33.34	341
33.4	281		33.38	320		33.36	333
33.42	292		33.4	252		33.38	341
33.44	287		33.42	293		33.4	307
33.46	294		33.44	339		33.42	297
33.48	294		33.46	283		33.44	310
33.5	311		33.48	280		33.46	264
33.52	298		33.5	290		33.48	302
33.54	337		33.52	304		33.5	301
33.56	318		33.54	294		33.52	335
33.58	274		33.56	299		33.54	308
33.6	283		33.58	300		33.56	290
33.62	311		33.6	271		33.58	317
33.64	291		33.62	277		33.6	327
33.66	302		33.64	265		33.62	320
33.68	289		33.66	279		33.64	303
33.7	305		33.68	270		33.66	320
33.72	309		33.7	311		33.68	297
33.74	306		33.72	294		33.7	303
33.76	288		33.74	279		33.72	289
33.78	328		33.76	289		33.74	317
33.8	310		33.78	303		33.76	320
33.82	308		33.8	279		33.78	308
33.84	304		33.82	268		33.8	297
33.86	324		33.84	259		33.82	309
33.88	334		33.86	276		33.84	298
33.9	284		33.88	246		33.86	272
33.92	299		33.9	290		33.88	283
33.94	296		33.92	283		33.9	308
33.96	299		33.94	276		33.92	303
33.98	321		33.96	261		33.94	293
34	285		33.98	296		33.96	286
34.02	295		34	285		33.98	302
34.04	302		34.02	271		34	303
34.06	314		34.04	276		34.02	309
34.08	304		34.06	274		34.04	307
34.1	309		34.08	259		34.06	289
34.12	275		34.1	270		34.08	275
34.14	278		34.12	274		34.1	297
34.16	281		34.14	282		34.12	293
34.18	291		34.16	266		34.14	319
34.2	279		34.18	262		34.16	321
34.22	270		34.2	250		34.18	270
34.24	273		34.22	246		34.2	284
34.26	271		34.24	255		34.22	258
34.28	294		34.26	270		34.24	261
34.3	277		34.28	258		34.26	287
34.32	283		34.3	255		34.28	296
34.34	274		34.32	269		34.3	292
34.36	256		34.34	263		34.32	281
34.38	276		34.36	265		34.34	285
34.4	299		34.38	260		34.36	294
34.42	280		34.4	273		34.38	275
34.44	280		34.42	252		34.4	279
34.46	305		34.44	231		34.42	307
34.48	248		34.46	296		34.44	281
34.5	297		34.48	265		34.46	276
34.52	280		34.5	276		34.48	298
34.54	289		34.52	281		34.5	261
34.56	277		34.54	280		34.52	271
34.58	274		34.56	261		34.54	285
34.6	285		34.58	259		34.56	284
34.62	249		34.6	259		34.58	272
34.64	272		34.62	266		34.6	297
34.66	285		34.64	257		34.62	276
34.68	285		34.66	264		34.64	266
34.7	285		34.68	274		34.66	313
34.72	269		34.7	280		34.68	278
34.74	231		34.72	249		34.7	300
34.76	303		34.74	250		34.72	247
34.78	300		34.76	272		34.74	270
34.8	284		34.78	256		34.76	247
34.82	291		34.8	282		34.78	226
34.84	285		34.82	258		34.8	276
34.86	262		34.84	249		34.82	276
34.88	268		34.86	267		34.84	308
34.9	288		34.88	257		34.86	278
34.92	258		34.9	278		34.88	283
34.94	259		34.92	261		34.9	253
34.96	254		34.94	242		34.92	273
34.98	281		34.96	266		34.94	270
35	275		34.98	247		34.96	299
35.02	254		35	265		34.98	291
35.04	264		35.02	252		35	267
35.06	283		35.04	264		35.02	277
35.08	283		35.06	274		35.04	273
35.1	254		35.08	288		35.06	266
35.12	251		35.1	257		35.08	285
35.14	276		35.12	259		35.1	303
35.16	264		35.14	264		35.12	279
35.18	292		35.16	255		35.14	303
35.2	260		35.18	252		35.16	313
35.22	249		35.2	255		35.18	296
35.24	249		35.22	241		35.2	287
35.26	279		35.24	247		35.22	257
35.28	270		35.26	246		35.24	295
35.3	248		35.28	251		35.26	297
35.32	254		35.3	241		35.28	299
35.34	251		35.32	273		35.3	274
35.36	302		35.34	263		35.32	313
35.38	268		35.36	251		35.34	265
35.4	254		35.38	237		35.36	291
35.42	273		35.4	232		35.38	300
35.44	264		35.42	233		35.4	281
35.46	259		35.44	262		35.42	297
35.48	239		35.46	265		35.44	301
35.5	257		35.48	273		35.46	290
35.52	246		35.5	236		35.48	268
35.54	259		35.52	238		35.5	289
35.56	261		35.54	245		35.52	276
35.58	275		35.56	275		35.54	276
35.6	241		35.58	243		35.56	253
35.62	254		35.6	242		35.58	287
35.64	263		35.62	245		35.6	287
35.66	262		35.64	238		35.62	245
35.68	242		35.66	261		35.64	263
35.7	259		35.68	240		35.66	267
35.72	280		35.7	237		35.68	229
35.74	271		35.72	242		35.7	263
35.76	244		35.74	255		35.72	271
35.78	267		35.76	251		35.74	243
35.8	248		35.78	230		35.76	268
35.82	280		35.8	219		35.78	254
35.84	265		35.82	251		35.8	261
35.86	243		35.84	266		35.82	275
35.88	242		35.86	229		35.84	252
35.9	211		35.88	252		35.86	235
35.92	233		35.9	220		35.88	295
35.94	271		35.92	226		35.9	269
35.96	232		35.94	230		35.92	263
35.98	246		35.96	247		35.94	250
36	258		35.98	259		35.96	263
36.02	237		36	230		35.98	242
36.04	253		36.02	224		36	266
36.06	280		36.04	231		36.02	257
36.08	260		36.06	242		36.04	264
36.1	259		36.08	241		36.06	244
36.12	238		36.1	252		36.08	239
36.14	247		36.12	238		36.1	224
36.16	239		36.14	242		36.12	258
36.18	248		36.16	247		36.14	245
36.2	237		36.18	237		36.16	257
36.22	263		36.2	241		36.18	228
36.24	243		36.22	232		36.2	252
36.26	240		36.24	243		36.22	233
36.28	230		36.26	216		36.24	260
36.3	248		36.28	247		36.26	237
36.32	238		36.3	231		36.28	279
36.34	240		36.32	257		36.3	250
36.36	239		36.34	242		36.32	224
36.38	251		36.36	251		36.34	236
36.4	272		36.38	234		36.36	209
36.42	249		36.4	220		36.38	262
36.44	253		36.42	234		36.4	250
36.46	240		36.44	214		36.42	244
36.48	273		36.46	219		36.44	233
36.5	206		36.48	244		36.46	253
36.52	256		36.5	213		36.48	225
36.54	248		36.52	229		36.5	239
36.56	253		36.54	247		36.52	268
36.58	236		36.56	219		36.54	254
36.6	270		36.58	218		36.56	249
36.62	238		36.6	237		36.58	264
36.64	239		36.62	249		36.6	241
36.66	269		36.64	236		36.62	271
36.68	241		36.66	252		36.64	277
36.7	235		36.68	199		36.66	220
36.72	259		36.7	242		36.68	233
36.74	252		36.72	208		36.7	239
36.76	220		36.74	210		36.72	250
36.78	258		36.76	228		36.74	234
36.8	229		36.78	212		36.76	256
36.82	242		36.8	255		36.78	221
36.84	210		36.82	252		36.8	251
36.86	251		36.84	216		36.82	244
36.88	246		36.86	233		36.84	231
36.9	227		36.88	251		36.86	235
36.92	237		36.9	252		36.88	231
36.94	257		36.92	232		36.9	250
36.96	226		36.94	243		36.92	260
36.98	212		36.96	229		36.94	236
37	236		36.98	223		36.96	235
37.02	231		37	220		36.98	250
37.04	219		37.02	237		37	266
37.06	212		37.04	212		37.02	256
37.08	240		37.06	241		37.04	237
37.1	246		37.08	241		37.06	229
37.12	214		37.1	238		37.08	251
37.14	244		37.12	226		37.1	239
37.16	261		37.14	250		37.12	231
37.18	244		37.16	249		37.14	250
37.2	237		37.18	221		37.16	242
37.22	226		37.2	226		37.18	230
37.24	251		37.22	236		37.2	246
37.26	234		37.24	230		37.22	253
37.28	241		37.26	218		37.24	255
37.3	225		37.28	216		37.26	248
37.32	211		37.3	218		37.28	253
37.34	213		37.32	239		37.3	228
37.36	239		37.34	225		37.32	244
37.38	245		37.36	174		37.34	220
37.4	248		37.38	225		37.36	238
37.42	191		37.4	231		37.38	236
37.44	231		37.42	246		37.4	240
37.46	220		37.44	250		37.42	248
37.48	218		37.46	238		37.44	230
37.5	234		37.48	238		37.46	224
37.52	224		37.5	236		37.48	221
37.54	212		37.52	240		37.5	218
37.56	220		37.54	250		37.52	231
37.58	211		37.56	228		37.54	233
37.6	211		37.58	224		37.56	225
37.62	245		37.6	205		37.58	235
37.64	198		37.62	207		37.6	235
37.66	221		37.64	213		37.62	244
37.68	227		37.66	226		37.64	243
37.7	210		37.68	233		37.66	222
37.72	210		37.7	228		37.68	242
37.74	264		37.72	203		37.7	267
37.76	224		37.74	191		37.72	222
37.78	245		37.76	216		37.74	252
37.8	230		37.78	231		37.76	235
37.82	219		37.8	223		37.78	251
37.84	237		37.82	207		37.8	236
37.86	222		37.84	228		37.82	236
37.88	194		37.86	222		37.84	235
37.9	221		37.88	212		37.86	233
37.92	222		37.9	225		37.88	222
37.94	246		37.92	231		37.9	236
37.96	226		37.94	209		37.92	230
37.98	202		37.96	194		37.94	254
38	224		37.98	200		37.96	224
38.02	241		38	221		37.98	233
38.04	222		38.02	211		38	245
38.06	210		38.04	238		38.02	227
38.08	207		38.06	205		38.04	237
38.1	229		38.08	219		38.06	226
38.12	233		38.1	219		38.08	228
38.14	230		38.12	209		38.1	222
38.16	202		38.14	228		38.12	202
38.18	204		38.16	221		38.14	198
38.2	220		38.18	212		38.16	229
38.22	190		38.2	206		38.18	212
38.24	229		38.22	217		38.2	237
38.26	216		38.24	248		38.22	242
38.28	206		38.26	215		38.24	226
38.3	206		38.28	219		38.26	205
38.32	218		38.3	221		38.28	240
38.34	230		38.32	221		38.3	232
38.36	210		38.34	182		38.32	199
38.38	225		38.36	191		38.34	185
38.4	205		38.38	240		38.36	246
38.42	208		38.4	224		38.38	213
38.44	227		38.42	210		38.4	257
38.46	216		38.44	223		38.42	231
38.48	199		38.46	225		38.44	236
38.5	219		38.48	221		38.46	224
38.52	201		38.5	202		38.48	232
38.54	200		38.52	203		38.5	230
38.56	223		38.54	187		38.52	224
38.58	216		38.56	240		38.54	247
38.6	230		38.58	205		38.56	261
38.62	218		38.6	202		38.58	267
38.64	197		38.62	205		38.6	247
38.66	224		38.64	213		38.62	236
38.68	230		38.66	225		38.64	239
38.7	214		38.68	226		38.66	229
38.72	221		38.7	202		38.68	201
38.74	198		38.72	225		38.7	218
38.76	193		38.74	197		38.72	225
38.78	213		38.76	213		38.74	226
38.8	237		38.78	210		38.76	240
38.82	224		38.8	205		38.78	222
38.84	226		38.82	194		38.8	209
38.86	219		38.84	197		38.82	201
38.88	237		38.86	188		38.84	219
38.9	221		38.88	212		38.86	217
38.92	227		38.9	210		38.88	216
38.94	233		38.92	191		38.9	222
38.96	198		38.94	214		38.92	223
38.98	219		38.96	239		38.94	209
39	193		38.98	209		38.96	213
39.02	180		39	205		38.98	217
39.04	200		39.02	207		39	224
39.06	205		39.04	200		39.02	201
39.08	239		39.06	233		39.04	215
39.1	204		39.08	205		39.06	206
39.12	176		39.1	220		39.08	197
39.14	228		39.12	216		39.1	191
39.16	188		39.14	200		39.12	202
39.18	210		39.16	220		39.14	215
39.2	199		39.18	236		39.16	207
39.22	239		39.2	219		39.18	231
39.24	207		39.22	203		39.2	214
39.26	189		39.24	181		39.22	218
39.28	220		39.26	237		39.24	203
39.3	244		39.28	238		39.26	199
39.32	231		39.3	212		39.28	212
39.34	210		39.32	222		39.3	196
39.36	216		39.34	224		39.32	206
39.38	210		39.36	235		39.34	219
39.4	222		39.38	207		39.36	222
39.42	199		39.4	190		39.38	234
39.44	191		39.42	199		39.4	224
39.46	210		39.44	210		39.42	226
39.48	228		39.46	208		39.44	225
39.5	218		39.48	238		39.46	214
39.52	221		39.5	232		39.48	218
39.54	215		39.52	226		39.5	212
39.56	232		39.54	231		39.52	188
39.58	229		39.56	212		39.54	227
39.6	239		39.58	192		39.56	226
39.62	212		39.6	216		39.58	217
39.64	215		39.62	198		39.6	228
39.66	217		39.64	198		39.62	204
39.68	209		39.66	229		39.64	191
39.7	207		39.68	197		39.66	212
39.72	199		39.7	213		39.68	216
39.74	205		39.72	236		39.7	237
39.76	178		39.74	213		39.72	217
39.78	198		39.76	218		39.74	210
39.8	213		39.78	210		39.76	226
39.82	227		39.8	214		39.78	215
39.84	217		39.82	229		39.8	191
39.86	208		39.84	223		39.82	184
39.88	216		39.86	219		39.84	190
39.9	247		39.88	193		39.86	226
39.92	205		39.9	201		39.88	222
39.94	226		39.92	214		39.9	208
39.96	233		39.94	217		39.92	222
39.98	206		39.96	211		39.94	215
40	228		39.98	209		39.96	203
40.02	219		40	225		39.98	193
40.04	216		40.02	219		40	198
40.06	209		40.04	203		40.02	226
40.08	203		40.06	214		40.04	194
40.1	218		40.08	208		40.06	197
40.12	227		40.1	218		40.08	195
40.14	219		40.12	208		40.1	222
40.16	234		40.14	220		40.12	200
40.18	208		40.16	186		40.14	186
40.2	206		40.18	204		40.16	202
40.22	231		40.2	236		40.18	207
40.24	209		40.22	213		40.2	229
40.26	186		40.24	217		40.22	204
40.28	205		40.26	190		40.24	236
40.3	204		40.28	228		40.26	218
40.32	204		40.3	220		40.28	217
40.34	196		40.32	216		40.3	225
40.36	221		40.34	223		40.32	228
40.38	228		40.36	232		40.34	208
40.4	200		40.38	232		40.36	212
40.42	206		40.4	209		40.38	214
40.44	217		40.42	230		40.4	209
40.46	210		40.44	202		40.42	221
40.48	230		40.46	210		40.44	234
40.5	215		40.48	216		40.46	214
40.52	195		40.5	215		40.48	203
40.54	192		40.52	215		40.5	219
40.56	191		40.54	230		40.52	206
40.58	214		40.56	210		40.54	212
40.6	205		40.58	209		40.56	181
40.62	202		40.6	226		40.58	197
40.64	209		40.62	227		40.6	191
40.66	213		40.64	207		40.62	216
40.68	191		40.66	206		40.64	218
40.7	230		40.68	238		40.66	213
40.72	217		40.7	185		40.68	184
40.74	210		40.72	205		40.7	213
40.76	212		40.74	220		40.72	196
40.78	201		40.76	178		40.74	222
40.8	203		40.78	205		40.76	205
40.82	197		40.8	221		40.78	215
40.84	237		40.82	219		40.8	204
40.86	199		40.84	214		40.82	203
40.88	210		40.86	214		40.84	231
40.9	200		40.88	199		40.86	192
40.92	204		40.9	215		40.88	208
40.94	220		40.92	216		40.9	187
40.96	209		40.94	224		40.92	204
40.98	195		40.96	204		40.94	211
41	207		40.98	222		40.96	220
41.02	204		41	226		40.98	209
41.04	207		41.02	189		41	197
41.06	195		41.04	204		41.02	194
41.08	203		41.06	218		41.04	222
41.1	200		41.08	228		41.06	216
41.12	183		41.1	232		41.08	201
41.14	218		41.12	188		41.1	204
41.16	185		41.14	222		41.12	214
41.18	239		41.16	191		41.14	206
41.2	197		41.18	191		41.16	200
41.22	221		41.2	178		41.18	221
41.24	234		41.22	204		41.2	191
41.26	216		41.24	227		41.22	203
41.28	186		41.26	209		41.24	208
41.3	216		41.28	203		41.26	240
41.32	207		41.3	198		41.28	210
41.34	189		41.32	213		41.3	202
41.36	216		41.34	239		41.32	227
41.38	188		41.36	203		41.34	227
41.4	197		41.38	218		41.36	204
41.42	245		41.4	207		41.38	197
41.44	208		41.42	224		41.4	218
41.46	219		41.44	224		41.42	223
41.48	191		41.46	252		41.44	216
41.5	202		41.48	215		41.46	248
41.52	207		41.5	224		41.48	207
41.54	214		41.52	202		41.5	198
41.56	208		41.54	225		41.52	221
41.58	217		41.56	231		41.54	209
41.6	233		41.58	218		41.56	184
41.62	210		41.6	225		41.58	216
41.64	218		41.62	204		41.6	217
41.66	216		41.64	229		41.62	213
41.68	210		41.66	209		41.64	219
41.7	228		41.68	229		41.66	231
41.72	250		41.7	216		41.68	233
41.74	201		41.72	244		41.7	251
41.76	205		41.74	262		41.72	211
41.78	200		41.76	220		41.74	242
41.8	197		41.78	214		41.76	204
41.82	191		41.8	227		41.78	198
41.84	179		41.82	217		41.8	222
41.86	207		41.84	230		41.82	213
41.88	200		41.86	225		41.84	222
41.9	213		41.88	232		41.86	203
41.92	223		41.9	220		41.88	209
41.94	191		41.92	212		41.9	204
41.96	183		41.94	236		41.92	182
41.98	192		41.96	226		41.94	230
42	223		41.98	225		41.96	223
42.02	221		42	216		41.98	212
42.04	204		42.02	242		42	237
42.06	229		42.04	232		42.02	225
42.08	229		42.06	243		42.04	216
42.1	231		42.08	248		42.06	202
42.12	249		42.1	228		42.08	213
42.14	216		42.12	211		42.1	211
42.16	213		42.14	228		42.12	231
42.18	220		42.16	227		42.14	229
42.2	224		42.18	227		42.16	218
42.22	219		42.2	251		42.18	203
42.24	223		42.22	224		42.2	237
42.26	242		42.24	235		42.22	228
42.28	219		42.26	226		42.24	217
42.3	221		42.28	235		42.26	196
42.32	201		42.3	219		42.28	200
42.34	211		42.32	228		42.3	212
42.36	215		42.34	219		42.32	226
42.38	217		42.36	244		42.34	215
42.4	215		42.38	234		42.36	229
42.42	219		42.4	238		42.38	220
42.44	195		42.42	254		42.4	216
42.46	213		42.44	229		42.42	219
42.48	209		42.46	239		42.44	194
42.5	201		42.48	229		42.46	246
42.52	254		42.5	221		42.48	213
42.54	222		42.52	257		42.5	200
42.56	191		42.54	226		42.52	203
42.58	221		42.56	216		42.54	211
42.6	205		42.58	243		42.56	191
42.62	238		42.6	257		42.58	193
42.64	217		42.62	250		42.6	219
42.66	215		42.64	252		42.62	201
42.68	233		42.66	237		42.64	205
42.7	227		42.68	217		42.66	214
42.72	232		42.7	229		42.68	195
42.74	209		42.72	263		42.7	215
42.76	220		42.74	243		42.72	217
42.78	221		42.76	233		42.74	199
42.8	221		42.78	219		42.76	236
42.82	213		42.8	205		42.78	191
42.84	179		42.82	244		42.8	217
42.86	203		42.84	257		42.82	224
42.88	228		42.86	263		42.84	228
42.9	218		42.88	260		42.86	235
42.92	195		42.9	237		42.88	213
42.94	229		42.92	247		42.9	216
42.96	231		42.94	238		42.92	226
42.98	228		42.96	252		42.94	235
43	234		42.98	209		42.96	240
43.02	223		43	212		42.98	231
43.04	219		43.02	250		43	207
43.06	240		43.04	236		43.02	214
43.08	223		43.06	226		43.04	249
43.1	231		43.08	223		43.06	215
43.12	240		43.1	233		43.08	230
43.14	246		43.12	207		43.1	230
43.16	229		43.14	264		43.12	233
43.18	220		43.16	232		43.14	242
43.2	221		43.18	231		43.16	208
43.22	236		43.2	244		43.18	210
43.24	192		43.22	243		43.2	189
43.26	224		43.24	245		43.22	210
43.28	205		43.26	267		43.24	247
43.3	226		43.28	226		43.26	222
43.32	196		43.3	228		43.28	195
43.34	217		43.32	253		43.3	212
43.36	225		43.34	217		43.32	208
43.38	199		43.36	231		43.34	233
43.4	208		43.38	230		43.36	217
43.42	221		43.4	216		43.38	219
43.44	205		43.42	222		43.4	235
43.46	230		43.44	229		43.42	217
43.48	189		43.46	228		43.44	204
43.5	212		43.48	196		43.46	227
43.52	223		43.5	234		43.48	221
43.54	215		43.52	229		43.5	209
43.56	216		43.54	235		43.52	215
43.58	201		43.56	231		43.54	223
43.6	216		43.58	237		43.56	201
43.62	201		43.6	214		43.58	220
43.64	234		43.62	228		43.6	206
43.66	186		43.64	230		43.62	213
43.68	219		43.66	209		43.64	199
43.7	212		43.68	243		43.66	190
43.72	194		43.7	229		43.68	202
43.74	220		43.72	198		43.7	186
43.76	199		43.74	216		43.72	206
43.78	200		43.76	222		43.74	175
43.8	208		43.78	210		43.76	209
43.82	231		43.8	221		43.78	192
43.84	215		43.82	203		43.8	202
43.86	198		43.84	235		43.82	219
43.88	206		43.86	223		43.84	216
43.9	192		43.88	240		43.86	222
43.92	212		43.9	206		43.88	189
43.94	211		43.92	247		43.9	222
43.96	208		43.94	223		43.92	196
43.98	185		43.96	248		43.94	210
44	205		43.98	226		43.96	206
44.02	225		44	236		43.98	213
44.04	214		44.02	221		44	244
44.06	200		44.04	219		44.02	192
44.08	202		44.06	193		44.04	183
44.1	212		44.08	210		44.06	195
44.12	234		44.1	244		44.08	187
44.14	202		44.12	233		44.1	197
44.16	217		44.14	256		44.12	209
44.18	189		44.16	210		44.14	214
44.2	211		44.18	214		44.16	223
44.22	189		44.2	222		44.18	227
44.24	218		44.22	212		44.2	230
44.26	205		44.24	217		44.22	221
44.28	169		44.26	195		44.24	172
44.3	199		44.28	221		44.26	214
44.32	193		44.3	245		44.28	209
44.34	189		44.32	211		44.3	223
44.36	181		44.34	195		44.32	220
44.38	191		44.36	207		44.34	231
44.4	215		44.38	215		44.36	196
44.42	243		44.4	212		44.38	220
44.44	209		44.42	231		44.4	202
44.46	191		44.44	207		44.42	201
44.48	201		44.46	219		44.44	196
44.5	218		44.48	224		44.46	203
44.52	212		44.5	243		44.48	189
44.54	219		44.52	205		44.5	196
44.56	198		44.54	229		44.52	213
44.58	210		44.56	209		44.54	211
44.6	196		44.58	211		44.56	202
44.62	188		44.6	226		44.58	199
44.64	198		44.62	226		44.6	216
44.66	221		44.64	227		44.62	210
44.68	207		44.66	188		44.64	190
44.7	194		44.68	228		44.66	178
44.72	191		44.7	201		44.68	200
44.74	218		44.72	217		44.7	198
44.76	225		44.74	217		44.72	210
44.78	214		44.76	214		44.74	213
44.8	206		44.78	217		44.76	220
44.82	208		44.8	231		44.78	191
44.84	209		44.82	207		44.8	196
44.86	205		44.84	187		44.82	201
44.88	188		44.86	209		44.84	210
44.9	207		44.88	228		44.86	207
44.92	181		44.9	187		44.88	197
[truncated: 2,035 more rows]

[truncated: 24 more sheets: Fig.6e, Fig.7a, Fig.7b, Fig.7c, Fig.7d, Fig.8a, Fig.8b, Fig.8c, Fig.8d, Fig.8e, Fig.8f, Supplementary Fig. 11a, Supplementary Fig. 11b, Supplementary Fig. 11c, Supplementary Fig. 11d, Supplementary Fig. 11e, Supplementary Fig. 11f, Supplementary Fig. 12a, Supplementary Fig. 12b, Supplementary Fig. 12c …]
